# Supplementary material for: Short‐Term Oral Spermidine Supplementation Modifies Aspects of Neurodegenerative Disease in Flies and Mice With MPS III
Source: J Inherit Metab Dis. 2026 Apr 28;49:e70195. doi: 10.1002/jimd.70195 (PMC13125739; doi:10.1002/jimd.70195)
Supplement: Supplementary file 2 — File S1: Output from limma differential expression analysis. [file JIMD-49-0-s003.xlsx]

## Sheet: README
	Supplemental Data File 1
	Output from limma differential expression analysis.
	Each sheet is the limma output from a comparison of an MPS III Drosophila (MPS IIIA or MPS IIIC) at each age (D0, 8, 15 or 42)
							B
	Column	Description
	name	Metabolite name and HMDB identifier
	logFC	log 2 fold change
	AveExpr	Average normalised intensity across groups
	t	t-statistic
	P.Value	p-value
	FDR	Adjusted p-value
	B	B-statistic
	coef	age and MPS III type compared

## Sheet: D0_MPSIIIC
name	logFC	AveExpr	t	P.Value	FDR	B	coef
Tetrahydrofolic acid-3TMS (Putative)	1.45824	-0.11896	6.8154	2.76789e-09	5.6465e-07	10.987	D0_MPSIIIC
Niacinamide_HMDB0001406	-1.89872	-0.00460314	-5.82047	1.64488e-07	1.67778e-05	7.02554	D0_MPSIIIC
Fumaric acid_HMDB0000134	-1.97042	0.10106	-5.67274	2.9727e-07	2.02144e-05	6.45334	D0_MPSIIIC
Citric acid_HMDB0000094	-2.15123	-0.0545148	-5.43183	7.82133e-07	3.98888e-05	5.52067	D0_MPSIIIC
2-Aminoheptanedioic acid_HMDB0034252	-2.14206	-0.0543676	-5.37194	9.88996e-07	4.0351e-05	5.29436	D0_MPSIIIC
Erythritol_HMDB0002994	1.30394	-0.343714	4.72642	1.1534e-05	0.000392156	2.93254	D0_MPSIIIC
L-Glutamic acid_HMDB0000148	-1.47014	0.0900493	-4.4585	3.08809e-05	0.000788389	1.99163	D0_MPSIIIC
Dihydrouracil_HMDB0000076	1.2596	-0.0652264	4.45808	3.09172e-05	0.000788389	1.99046	D0_MPSIIIC
Guanine_HMDB0000132	1.15364	-0.160005	4.38101	4.08334e-05	0.000925556	1.72539	D0_MPSIIIC
D-Alpha-aminobutyric acid_HMDB0000650	-1.86352	0.0912783	-4.33632	4.82479e-05	0.000984258	1.56759	D0_MPSIIIC
L-Asparagine_HMDB0000168.1	-1.71922	0.0640839	-4.16297	8.90554e-05	0.00165157	0.98529	D0_MPSIIIC
Pantothenic acid_HMDB0000210	1.61796	0.0253363	3.98534	0.000164673	0.00279944	0.403324	D0_MPSIIIC
Maleic acid_HMDB0000176	-1.48584	0.0876761	-3.73577	0.000381132	0.00578912	-0.387274	D0_MPSIIIC
Histamine_HMDB0000870	1.67485	0.0748744	3.72318	0.000397292	0.00578912	-0.426265	D0_MPSIIIC
Sarcosine_HMDB0000271	0.947141	-0.000401593	3.6053	0.000581837	0.00791298	-0.784596	D0_MPSIIIC
Itaconic acid_HMDB0002092	-1.26659	0.0569977	-3.56907	0.000654527	0.00834522	-0.894523	D0_MPSIIIC
3-Aminoisobutanoic acid_HMDB0003911	-0.962383	0.012187	-3.37668	0.00120383	0.014446	-1.46235	D0_MPSIIIC
Galactitol_HMDB0000107	1.55014	-0.149308	3.26396	0.00170944	0.0193736	-1.78663	D0_MPSIIIC
Acetoacetic acid_HMDB0000060.1	-1.59916	0.164035	-3.23516	0.00186612	0.0200362	-1.86768	D0_MPSIIIC
Myristic acid_HMDB0000806	-1.03684	0.0364466	-3.19949	0.00207411	0.0211559	-1.96581	D0_MPSIIIC
3-Dehydroquinate_HMDB0012710	1.53504	0.110267	3.09137	0.00287099	0.0278896	-2.26443	D0_MPSIIIC
Nicotinic acid_HMDB0001488	-0.983464	-0.178103	-2.93081	0.00457036	0.0423797	-2.69021	D0_MPSIIIC
Uridine_HMDB0000296	0.691856	-0.102636	2.8781	0.00530908	0.0470892	-2.82654	D0_MPSIIIC
Hypoxanthine_HMDB0000157	1.32121	-0.10912	2.8478	0.00579189	0.0492311	-2.90504	D0_MPSIIIC
Deoxyuridine_HMDB0000012	0.697222	-0.105913	2.81951	0.00625903	0.0495891	-2.97584	D0_MPSIIIC
Cadaverine_HMDB0002322	0.713664	-0.136883	2.81603	0.00632018	0.0495891	-2.98464	D0_MPSIIIC
Inosine_HMDB0000195	0.599851	-0.113501	2.77751	0.00703362	0.0531429	-3.08136	D0_MPSIIIC
Palmitoleic acid_HMDB0003229	-1.33209	0.0902707	-2.56462	0.0125028	0.0887745	-3.59718	D0_MPSIIIC
2-Aminoisobutyric acid_HMDB0001906	-0.587204	-0.0357806	-2.56063	0.0126199	0.0887745	-3.6059	D0_MPSIIIC
Caprylic acid_HMDB0000482	-0.744767	0.235474	-2.54654	0.0130943	0.0890416	-3.63876	D0_MPSIIIC
Oxalacetic acid_HMDB0000223	-1.32322	0.0958125	-2.50729	0.0145185	0.095541	-3.7301	D0_MPSIIIC
L-Threonine_HMDB0000167	1.15942	0.0522082	2.4823	0.0154854	0.0981047	-3.78726	D0_MPSIIIC
Pelargonic acid_HMDB0000847	-0.878556	0.165409	-2.47242	0.0158699	0.0981047	-3.80929	D0_MPSIIIC
Uridine_HMDB0000296.1	0.935913	-0.206615	2.40249	0.0189724	0.110754	-3.96658	D0_MPSIIIC
D-Threitol_HMDB0004136	-0.681874	-0.0655155	-2.4015	0.0190019	0.110754	-3.96831	D0_MPSIIIC
DL-2-Aminooctanoic acid_HMDB0000991	-0.703523	0.0167338	-2.31482	0.0235781	0.128618	-4.15747	D0_MPSIIIC
Oxoglutaric acid_HMDB0000208	-1.32699	0.0733404	-2.31166	0.0237807	0.128618	-4.16462	D0_MPSIIIC
Malic acid_HMDB0000744	-0.970927	-0.0105129	-2.30863	0.0239582	0.128618	-4.17111	D0_MPSIIIC
Methylsuccinic acid_HMDB0001844	-0.919689	0.0126487	-2.29063	0.0250378	0.130967	-4.20956	D0_MPSIIIC
Hydroquinone_HMDB0002434	-1.07682	0.15993	-2.16734	0.0336547	0.170369	-4.46581	D0_MPSIIIC
MG(18:0e/0:0/0:0)_HMDB0011143	-1.23912	0.137873	-2.15263	0.0348389	0.170369	-4.49557	D0_MPSIIIC
Vanillic acid_HMDB0000484	-0.981536	-0.0928697	-2.14974	0.035076	0.170369	-4.50139	D0_MPSIIIC
Capric acid_HMDB0000511	-0.675425	0.0935364	-2.10491	0.0389118	0.184605	-4.59065	D0_MPSIIIC
L-Asparagine_HMDB0000168	-0.95361	0.029022	-2.08725	0.0405519	0.188014	-4.62565	D0_MPSIIIC
Protocatechuic acid_HMDB0001856	-1.02674	0.045203	-2.06133	0.0430331	0.195083	-4.67626	D0_MPSIIIC
L-Tryptophan_HMDB0000929	0.978717	0.0398405	2.0307	0.046132	0.204585	-4.73533	D0_MPSIIIC
Elaidic acid_HMDB0000573	-1.21844	0.111935	-1.97079	0.0527513	0.225924	-4.8486	D0_MPSIIIC
Glutaric acid_HMDB0000661	-0.998106	0.0676334	-1.96732	0.0531585	0.225924	-4.85507	D0_MPSIIIC
Oleic acid_HMDB0000207	-1.20861	0.115386	-1.95219	0.0549644	0.226095	-4.88314	D0_MPSIIIC
Xanthine_HMDB0000292	0.575671	-0.103861	1.94827	0.0554155	0.226095	-4.89025	D0_MPSIIIC
N-Acetylputrescine_HMDB0002064	-1.09941	0.187133	-1.93681	0.056854	0.227416	-4.91149	D0_MPSIIIC
Cytosine_HMDB0000630	-0.525961	-0.0251001	-1.87102	0.0655454	0.25714	-5.03038	D0_MPSIIIC
D-Ribose 5-phosphate_HMDB0001548.1	-0.848677	0.0888337	-1.85144	0.0683761	0.263184	-5.0652	D0_MPSIIIC
Alpha-Hydroxyisobutyric acid_HMDB0000729	-1.0311	0.154331	-1.82709	0.0720007	0.271093	-5.10788	D0_MPSIIIC
O-Phosphoethanolamine_HMDB0000224	0.807592	0.146257	1.81998	0.0730888	0.271093	-5.12024	D0_MPSIIIC
1,2,3-Trihydroxybenzene_HMDB0013674	-1.07399	0.0386514	-1.75452	0.0837709	0.294563	-5.23207	D0_MPSIIIC
Glucaric acid_HMDB0000663	-0.539504	-0.185034	-1.75177	0.0842189	0.294563	-5.23661	D0_MPSIIIC
Isocitric acid_HMDB0000193	-0.728841	-0.0518332	-1.74837	0.0848377	0.294563	-5.24238	D0_MPSIIIC
Gluconic acid_HMDB0000625	-0.535215	-0.183106	-1.74618	0.0851923	0.294563	-5.24597	D0_MPSIIIC
Uracil_HMDB0000300	0.529175	-0.0971292	1.65255	0.102928	0.349956	-5.39872	D0_MPSIIIC
(2E)-3-(4-hydroxy-3-methoxyphenyl)prop-2-enal_HMDB0141782	0.864661	0.076763	1.61965	0.109859	0.367398	-5.45058	D0_MPSIIIC
Oleamide_HMDB0002117	-0.639808	0.0899406	-1.58337	0.1179	0.387871	-5.50661	D0_MPSIIIC
Glyceric acid_HMDB0000139	-0.868696	0.0904606	-1.57516	0.119784	0.387871	-5.51912	D0_MPSIIIC
Lyxose_HMDB0003402_2	-0.88078	-0.0845214	-1.56653	0.121789	0.388202	-5.53221	D0_MPSIIIC
L-Homoserine_HMDB0000719	-0.449715	-0.0708405	-1.52873	0.130864	0.410711	-5.58874	D0_MPSIIIC
Guanosine_HMDB0000133	0.320946	-0.146184	1.5058	0.136643	0.422351	-5.62241	D0_MPSIIIC
D-Xylose_HMDB0000098	-0.785379	-0.0906679	-1.48007	0.143397	0.436611	-5.65965	D0_MPSIIIC
Glycerol_HMDB0000131	-0.76143	0.0929863	-1.4577	0.14945	0.448351	-5.69151	D0_MPSIIIC
L-Lactic acid_HMDB0000190	-0.420947	-0.0901601	-1.4208	0.159838	0.472564	-5.74307	D0_MPSIIIC
D-Arabinose_HMDB0029942	-0.757857	-0.0710207	-1.34552	0.18285	0.51605	-5.8444	D0_MPSIIIC
7-Methylguanine_HMDB0000897	0.324386	-0.110738	1.33559	0.186036	0.51605	-5.8574	D0_MPSIIIC
N-Acetyl-L-methionine_HMDB0011745.1	0.545011	0.117118	1.33451	0.186414	0.51605	-5.85879	D0_MPSIIIC
L-Phenylalanine_HMDB0000159	0.617735	0.108789	1.33229	0.187138	0.51605	-5.86168	D0_MPSIIIC
Phenylacetic acid_HMDB0000209	-0.700268	-0.047438	-1.32361	0.18999	0.51605	-5.87292	D0_MPSIIIC
N-Acetyl-L-aspartic acid_HMDB0000812	-0.507456	0.078754	-1.30911	0.194829	0.51605	-5.89154	D0_MPSIIIC
Taurine_HMDB0000251	0.548808	0.118567	1.30213	0.197191	0.51605	-5.90043	D0_MPSIIIC
Cyclic AMP_HMDB0000058	0.594016	0.0219677	1.29048	0.201182	0.51605	-5.91519	D0_MPSIIIC
Benzoic acid_HMDB0001870	-0.274606	-0.273945	-1.29041	0.201179	0.51605	-5.91529	D0_MPSIIIC
L-Lysine_HMDB0000182	0.67288	0.114213	1.28166	0.20424	0.51605	-5.92626	D0_MPSIIIC
Ergosterol_ HMDB0000878	0.571066	0.121117	1.27717	0.205815	0.51605	-5.93188	D0_MPSIIIC
3-Hydroxyglutaric acid_HMDB0000428	-0.419981	-0.16109	-1.26937	0.208537	0.51605	-5.94159	D0_MPSIIIC
Lyxose_HMDB0003402_1	-0.672636	-0.100213	-1.26556	0.209919	0.51605	-5.94631	D0_MPSIIIC
Stigmasterol_HMDB0000937	-0.711202	0.0773768	-1.26149	0.21137	0.51605	-5.95133	D0_MPSIIIC
Spermidine_HMDB0001257	-0.465764	-0.0173967	-1.25314	0.214369	0.51605	-5.9616	D0_MPSIIIC
Hydroxyphenyllactic acid_HMDB0000755	-0.427603	-0.125596	-1.25128	0.215021	0.51605	-5.96388	D0_MPSIIIC
Tryptamine_HMDB0000303	-0.467616	-0.0152156	-1.23491	0.221039	0.524324	-5.98379	D0_MPSIIIC
Hydroxylamine_HMDB0003338	-0.667331	0.115766	-1.22368	0.225226	0.528115	-5.9973	D0_MPSIIIC
L-Alanine_HMDB0000161	-0.556441	-0.0367192	-1.21133	0.229893	0.53233	-6.01202	D0_MPSIIIC
Thymine_HMDB0000262	-0.529357	-0.104467	-1.19693	0.235421	0.53233	-6.02901	D0_MPSIIIC
p-Hydroxyphenylacetic acid_HMDB0000020	-0.612805	0.0383283	-1.19395	0.236577	0.53233	-6.0325	D0_MPSIIIC
Dodecanoic acid_HMDB0000638	-0.307028	0.0344006	-1.18643	0.239485	0.53233	-6.04129	D0_MPSIIIC
Levoglucosan_HMDB0000640	-0.404472	-0.0675832	-1.18494	0.24007	0.53233	-6.04301	D0_MPSIIIC
Uric acid_HMDB0000289	0.653963	-0.0334523	1.17265	0.244958	0.537327	-6.0572	D0_MPSIIIC
L-Cystathionine_HMDB0000099	0.38563	0.00901884	1.13733	0.259301	0.562739	-6.09726	D0_MPSIIIC
Mannitol_HMDB0000765	0.225358	-0.213449	1.08391	0.282146	0.605871	-6.15557	D0_MPSIIIC
Gamma-Aminobutyric acid_HMDB0000112	0.57057	0.0742503	1.07591	0.285708	0.60713	-6.16404	D0_MPSIIIC
Azelaic acid_HMDB0000784	0.683313	0.00644629	1.05945	0.29308	0.616373	-6.18133	D0_MPSIIIC
Glyceraldehyde_HMDB0001051	0.327889	0.0409436	1.04848	0.298043	0.620416	-6.19273	D0_MPSIIIC
Ketoleucine_HMDB0000695	-0.566981	0.07973	-1.0279	0.30758	0.6289	-6.21376	D0_MPSIIIC
D-Ribose 5-phosphate_HMDB0001548	-0.443286	0.0810653	-1.02639	0.308284	0.6289	-6.21529	D0_MPSIIIC
Sorbitol_HMDB0000247	0.208932	-0.211241	1.0032	0.319237	0.644795	-6.2385	D0_MPSIIIC
3-Phosphoglyceric acid_HMDB0000807	-0.474048	-0.0344343	-0.983435	0.328821	0.649689	-6.25785	D0_MPSIIIC
Tyramine_HMDB0000306	0.439678	0.103461	0.973821	0.333539	0.649689	-6.26713	D0_MPSIIIC
Oxalic acid_HMDB0002329	-0.39622	0.144925	-0.973597	0.33365	0.649689	-6.26734	D0_MPSIIIC
Glycine_HMDB0000123	0.458455	-0.010482	0.972078	0.334399	0.649689	-6.2688	D0_MPSIIIC
L-Sorbose_HMDB0001266	0.321434	-0.154959	0.962307	0.339227	0.651046	-6.27815	D0_MPSIIIC
D-Erythrose 4-phosphate_HMDB0001321	-0.506285	-0.0990937	-0.957839	0.34148	0.651046	-6.28236	D0_MPSIIIC
3-Hydroxymethylglutaric acid_HMDB0000355	-0.419079	0.0174886	-0.941797	0.349574	0.657519	-6.29741	D0_MPSIIIC
Octadecanol_HMDB0002350	-0.449568	-0.119793	-0.938367	0.351321	0.657519	-6.3006	D0_MPSIIIC
L-Lysine_HMDB0000182.1	0.414255	0.0982605	0.931199	0.35499	0.658344	-6.30721	D0_MPSIIIC
Acetoacetic acid_HMDB0000060	-0.490361	0.123561	-0.906039	0.368061	0.673002	-6.33006	D0_MPSIIIC
Acetylglycine_HMDB0000532.1	0.565765	0.0254263	0.903321	0.369491	0.673002	-6.33249	D0_MPSIIIC
Mesaconic acid_HMDB0000749	-0.330943	-0.0580899	-0.89502	0.373875	0.674961	-6.33987	D0_MPSIIIC
Linoleic acid_HMDB0000673	-0.493742	0.111662	-0.880852	0.381449	0.682592	-6.35231	D0_MPSIIIC
Ethanolamine_HMDB0000149.1	-0.37948	-0.0202589	-0.855209	0.395388	0.701384	-6.37434	D0_MPSIIIC
L-Kynurenine_HMDB0000684	0.271211	-0.0789268	0.836614	0.405673	0.713425	-6.38993	D0_MPSIIIC
myo-Inositol_HMDB0000211	0.263936	0.045752	0.824344	0.41256	0.719336	-6.40002	D0_MPSIIIC
N-Acetylserine_HMDB0002931	-0.445168	0.00711738	-0.809367	0.42108	0.727968	-6.41213	D0_MPSIIIC
N-Acetyl-L-methionine_HMDB0011745	-0.415218	0.148283	-0.794558	0.429589	0.729736	-6.4239	D0_MPSIIIC
Ribitol_HMDB0000508	-0.298994	-0.094473	-0.78343	0.436047	0.729736	-6.4326	D0_MPSIIIC
Saccharopine_HMDB0000279	0.285985	-0.0144277	0.783412	0.436051	0.729736	-6.43262	D0_MPSIIIC
D-Ribose_HMDB0000283	-0.372916	0.0432866	-0.78281	0.436411	0.729736	-6.43308	D0_MPSIIIC
L-Isoleucine_HMDB0000172	0.413157	0.143984	0.773984	0.441578	0.732373	-6.4399	D0_MPSIIIC
p-Octopamine_HMDB0004825	-0.317383	0.0578165	-0.755276	0.452648	0.744678	-6.45409	D0_MPSIIIC
Dihydroxyacetone phosphate_HMDB0001473	0.348514	-0.0234611	0.721094	0.473282	0.766588	-6.47913	D0_MPSIIIC
Glycerol 3-phosphate_HMDB0000126	0.349849	-0.0251832	0.720769	0.473481	0.766588	-6.47936	D0_MPSIIIC
Homogentisic acid_HMDB0000130	0.278908	-0.0104654	0.687289	0.494199	0.780976	-6.50278	D0_MPSIIIC
Cholesterol_HMDB0000067	-0.239734	0.0453104	-0.671946	0.503845	0.780976	-6.51315	D0_MPSIIIC
Inositol phosphate_HMDB0002985	0.303063	0.0719876	0.671786	0.503958	0.780976	-6.51325	D0_MPSIIIC
Glycolic acid_HMDB0000115	-0.276709	-0.0449626	-0.671341	0.504239	0.780976	-6.51354	D0_MPSIIIC
Xanthylic acid_HMDB0001554	0.344448	-0.0538045	0.671112	0.504384	0.780976	-6.5137	D0_MPSIIIC
Adenosine monophosphate_HMDB0000045	0.342844	-0.0538927	0.669607	0.505338	0.780976	-6.5147	D0_MPSIIIC
4-Hydroxybenzoic acid_HMDB0000500	0.246568	-0.0693115	0.646554	0.520058	0.797039	-6.52978	D0_MPSIIIC
Trehalose_HMDB0000975	0.261277	0.010209	0.641148	0.523545	0.797039	-6.53324	D0_MPSIIIC
L-Methionine_HMDB0000696	-0.202613	0.0621097	-0.62359	0.534936	0.805364	-6.5443	D0_MPSIIIC
Phosphoserine_HMDB0000272	-0.218953	0.131138	-0.616118	0.539829	0.805364	-6.54891	D0_MPSIIIC
Glucose 6-phosphate_HMDB0001401	0.317499	-0.13326	0.614567	0.540857	0.805364	-6.54984	D0_MPSIIIC
Glucose 6-phosphate_HMDB0001401.1	0.304479	-0.125296	0.591655	0.556011	0.821929	-6.5636	D0_MPSIIIC
5-Aminopentanoic acid_HMDB0003355	-0.2598	0.211921	-0.578651	0.564704	0.828775	-6.57117	D0_MPSIIIC
D-Sedoheptulose 7-phosphate_HMDB0001068	0.305716	-0.167715	0.550945	0.583447	0.843629	-6.58675	D0_MPSIIIC
Lactitol_HMDB0040937	0.173842	-0.114916	0.549455	0.584452	0.843629	-6.58758	D0_MPSIIIC
Alpha-ketoisovaleric acid_HMDB0000019	-0.333888	0.0144383	-0.544993	0.587511	0.843629	-6.59	D0_MPSIIIC
Beta-Glycerophosphoric acid_HMDB0002520	0.238307	0.0486499	0.539365	0.591367	0.843629	-6.59304	D0_MPSIIIC
Methylmalonic acid_HMDB0000202	0.25335	-0.0789521	0.532092	0.596367	0.844854	-6.59692	D0_MPSIIIC
Ethanolamine_HMDB0000149	0.161417	-0.00410439	0.501733	0.617439	0.868673	-6.61257	D0_MPSIIIC
Pyruvic acid_HMDB0000243	-0.263713	0.0214443	-0.487463	0.627472	0.873972	-6.6196	D0_MPSIIIC
Triethanolamine_HMDB0032538	-0.305521	-0.0310056	-0.474637	0.636541	0.873972	-6.62575	D0_MPSIIIC
Heptadecanoic acid_HMDB0002259	-0.149366	-0.215221	-0.472717	0.637894	0.873972	-6.62667	D0_MPSIIIC
Methionine sulfone_HMDB0062174	-0.194168	-0.0560071	-0.472099	0.638342	0.873972	-6.62695	D0_MPSIIIC
Hypotaurine_HMDB0000965	-0.211171	0.161898	-0.43538	0.664643	0.901595	-6.64357	D0_MPSIIIC
Mannose 6-phosphate_HMDB0001078	0.226293	-0.132792	0.431624	0.667357	0.901595	-6.64519	D0_MPSIIIC
Acetylglycine_HMDB0000532	0.241667	0.0747891	0.424562	0.672474	0.902531	-6.64821	D0_MPSIIIC
D-Xylitol_HMDB0002917	0.142295	-0.165582	0.414991	0.679425	0.9059	-6.65223	D0_MPSIIIC
N6-Acetyl-L-lysine_HMDB0000206	-0.194652	0.0227146	-0.392864	0.695628	0.917638	-6.66114	D0_MPSIIIC
Caproic acid_HMDB0000535	0.225225	0.0890013	0.390694	0.697225	0.917638	-6.66199	D0_MPSIIIC
Sebacic acid_HMDB0000792	0.189084	-0.0435165	0.377984	0.7066	0.9211	-6.66687	D0_MPSIIIC
5'-Methylthioadenosine_HMDB0001173	0.101117	0.0315094	0.374885	0.708885	0.9211	-6.66804	D0_MPSIIIC
D-Fructose_HMDB0000660	-0.126141	-0.131261	-0.361497	0.718823	0.928101	-6.67296	D0_MPSIIIC
Phenyllactic acid_HMDB0000779	-0.104856	-0.142279	-0.309193	0.758099	0.959449	-6.69048	D0_MPSIIIC
2-Hydroxy-3-methylbutyric acid_HMDB0000407	-0.0980443	-0.0524525	-0.298723	0.766042	0.959449	-6.69366	D0_MPSIIIC
Adenine_HMDB0000034	0.163154	0.00412528	0.295189	0.768734	0.959449	-6.6947	D0_MPSIIIC
3-Hydroxyanthranilic acid_HMDB0001476	0.153567	-0.0187888	0.294652	0.769143	0.959449	-6.69486	D0_MPSIIIC
cis-Aconitic acid_HMDB0000072	-0.0680235	-0.128562	-0.281735	0.778982	0.959449	-6.69858	D0_MPSIIIC
L-2-Hydroxyglutaric acid_HMDB0000694	-0.0311657	0.440591	-0.276613	0.782897	0.959449	-6.70001	D0_MPSIIIC
D-Arabitol_HMDB0000568	0.0954115	-0.167625	0.273905	0.784969	0.959449	-6.70076	D0_MPSIIIC
L-Cysteine_HMDB0000574	0.127078	-0.0357398	0.26744	0.789926	0.959449	-6.7025	D0_MPSIIIC
Sumiki's acid_HMDB0002432	-0.0965739	-0.102563	-0.266396	0.790724	0.959449	-6.70278	D0_MPSIIIC
Homocysteine_HMDB0000742	-0.0971222	0.0754041	-0.260171	0.795504	0.959449	-6.70442	D0_MPSIIIC
Mevalonolactone_HMDB0006024	-0.0791444	-0.0539472	-0.247161	0.805511	0.959449	-6.70772	D0_MPSIIIC
3-Hydroxybutyric acid_HMDB0000357	-0.112421	0.107428	-0.247066	0.805589	0.959449	-6.70774	D0_MPSIIIC
Pyruvic acid_HMDB0000243.1	-0.101105	-0.259951	-0.2443	0.807722	0.959449	-6.70842	D0_MPSIIIC
Dimethylglycine_HMDB0000092	-0.123115	0.0379109	-0.242711	0.808947	0.959449	-6.70881	D0_MPSIIIC
Dopamine_HMDB0000073	0.0850861	0.0132546	0.226099	0.82179	0.967612	-6.7127	D0_MPSIIIC
Adenosine_HMDB0000050	0.0928798	-0.070212	0.216632	0.829133	0.967612	-6.7148	D0_MPSIIIC
Psicose_1	-0.0695622	-0.058911	-0.215434	0.830059	0.967612	-6.71506	D0_MPSIIIC
Hydroxypropionic acid_HMDB0000700	-0.0720574	-0.058702	-0.207627	0.836126	0.968326	-6.71671	D0_MPSIIIC
Galacturonic acid_HMDB0002545	-0.0795392	-0.176403	-0.202442	0.840165	0.968326	-6.71777	D0_MPSIIIC
D-Tagatose_HMDB0003418.1	-0.0486126	-0.148681	-0.188785	0.85081	0.973286	-6.72044	D0_MPSIIIC
Glutamate, gamma-methyl ester_HMDB0061715	-0.0950947	-0.065044	-0.168007	0.867068	0.973286	-6.72415	D0_MPSIIIC
Psicose_2	-0.042544	-0.145948	-0.164759	0.869611	0.973286	-6.72469	D0_MPSIIIC
L-Sorbose_HMDB0001266.1	0.0605253	-0.0748284	0.161153	0.872442	0.973286	-6.72528	D0_MPSIIIC
Ornithine_HMDB0000214	-0.0956223	0.150587	-0.160288	0.873121	0.973286	-6.72541	D0_MPSIIIC
L-Arginine_HMDB0000517	0.0907726	0.129858	0.159024	0.874113	0.973286	-6.72562	D0_MPSIIIC
(S)-3-Hydroxyisobutyric acid_HMDB0000023	-0.0508325	-0.0214828	-0.146264	0.884136	0.973286	-6.72756	D0_MPSIIIC
Mannose 6-phosphate_HMDB0001078.1	0.0740607	0.112887	0.14387	0.886022	0.973286	-6.72791	D0_MPSIIIC
Fructose 6-phosphate_HMDB0000124	0.0766678	-0.167311	0.136093	0.892143	0.973286	-6.729	D0_MPSIIIC
Trehalose 6-phosphate_HMDB0001124	-0.0428933	-0.0286708	-0.136045	0.892179	0.973286	-6.72901	D0_MPSIIIC
2,3-Dihydroxybutanedioic acid_HMDB0059916	-0.054749	0.0200925	-0.121826	0.90339	0.980275	-6.73084	D0_MPSIIIC
Glutathione_HMDB0000125	-0.0117341	0.508225	-0.10523	0.916496	0.989233	-6.73273	D0_MPSIIIC
Putrescine_HMDB0001414	-0.0329133	-0.0350532	-0.084402	0.932981	0.993732	-6.7347	D0_MPSIIIC
2-Deoxyglucose_HMDB0062477	0.0361962	0.0601955	0.0790621	0.937212	0.993732	-6.73514	D0_MPSIIIC
N-Acetylglutamine_HMDB0006029	-0.0265429	-0.0885559	-0.0768672	0.93895	0.993732	-6.73531	D0_MPSIIIC
L-Glutamine_HMDB0000641	0.0293543	0.0881603	0.0613232	0.951279	0.993732	-6.73638	D0_MPSIIIC
Glycerol 1-octadecanoate_HMDB0031075	0.0197743	-0.0878773	0.0595345	0.952697	0.993732	-6.73649	D0_MPSIIIC
D-Fructose_HMDB0000660.1	-0.0310326	-0.0720469	-0.0580604	0.953868	0.993732	-6.73658	D0_MPSIIIC
Gamma-Aminobutyric acid_HMDB0000112.1	-0.0316157	0.031573	-0.056934	0.954762	0.993732	-6.73664	D0_MPSIIIC
O-Phosphoethanolamine_HMDB0000224.1	0.0196115	0.0919109	0.0405867	0.967742	0.996207	-6.73744	D0_MPSIIIC
N-Acetyl-L-aspartic acid_HMDB0000812.1	0.0177295	0.122683	0.0364611	0.97102	0.996207	-6.7376	D0_MPSIIIC
1-Hexadecanol_HMDB0003424	-0.0167021	-0.137515	-0.0264111	0.979006	0.996207	-6.73792	D0_MPSIIIC
Allantoin_HMDB0000462	-0.0147263	-0.07551	-0.0261029	0.97925	0.996207	-6.73792	D0_MPSIIIC
Glycyl-glycine_HMDB0011733	-0.0140664	0.000671722	-0.023201	0.981557	0.996207	-6.738	D0_MPSIIIC
D-Tagatose_HMDB0003418	0.00555541	-0.0523433	0.0163001	0.987042	0.996814	-6.73813	D0_MPSIIIC
Adipic acid_HMDB0000448	0.00102218	0.0723353	0.00215235	0.998289	0.999226	-6.73826	D0_MPSIIIC
2-Ketobutyric acid_HMDB0000005	-0.000367166	0.295636	-0.000973595	0.999226	0.999226	-6.73826	D0_MPSIIIC

## Sheet: D0_MPSIIIA
name	logFC	AveExpr	t	P.Value	FDR	B	coef
Psicose_2	2.75755	-0.145948	10.6791	2.59695e-16	4.11122e-14	26.7776	D0_MPSIIIA
D-Tagatose_HMDB0003418.1	2.7222	-0.148681	10.5716	4.03061e-16	4.11122e-14	26.3472	D0_MPSIIIA
cis-Aconitic acid_HMDB0000072	-2.47445	-0.128562	-10.2485	1.51918e-15	1.03304e-13	25.0475	D0_MPSIIIA
Cadaverine_HMDB0002322	1.45688	-0.136883	5.74865	2.19279e-07	1.11833e-05	6.65966	D0_MPSIIIA
3-Hydroxyglutaric acid_HMDB0000428	-1.71429	-0.16109	-5.18136	2.05115e-06	8.3687e-05	4.4918	D0_MPSIIIA
Inosine_HMDB0000195	-1.091	-0.113501	-5.05168	3.37632e-06	9.9102e-05	4.0101	D0_MPSIIIA
D-Fructose_HMDB0000660	1.76214	-0.131261	5.04995	3.40056e-06	9.9102e-05	4.00326	D0_MPSIIIA
Dodecanoic acid_HMDB0000638	-1.23416	0.0344006	-4.7691	9.83641e-06	0.000250828	2.97924	D0_MPSIIIA
(S)-3-Hydroxyisobutyric acid_HMDB0000023	-1.63816	-0.0214828	-4.71362	1.21015e-05	0.000274301	2.77995	D0_MPSIIIA
Lactitol_HMDB0040937	-1.3532	-0.114916	-4.27701	5.92297e-05	0.00120829	1.25805	D0_MPSIIIA
Ketoleucine_HMDB0000695	-2.10083	0.07973	-3.80866	0.000299197	0.00525474	-0.279942	D0_MPSIIIA
2-Hydroxy-3-methylbutyric acid_HMDB0000407	-1.24644	-0.0524525	-3.79768	0.000309102	0.00525474	-0.311522	D0_MPSIIIA
Guanine_HMDB0000132	0.977917	-0.160005	3.7137	0.000408264	0.00640661	-0.574081	D0_MPSIIIA
Hydroxyphenyllactic acid_HMDB0000755	-1.16431	-0.125596	-3.4071	0.00109474	0.015952	-1.49934	D0_MPSIIIA
Citric acid_HMDB0000094	1.29713	-0.0545148	3.27523	0.00165154	0.0224609	-1.88158	D0_MPSIIIA
2-Aminoheptanedioic acid_HMDB0034252	1.29169	-0.0543676	3.23937	0.00184242	0.0234909	-1.98311	D0_MPSIIIA
Heptadecanoic acid_HMDB0002259	-0.978989	-0.215221	-3.09834	0.00280665	0.0336798	-2.37298	D0_MPSIIIA
Galactitol_HMDB0000107	1.45996	-0.149308	3.07406	0.00302136	0.0337511	-2.44035	D0_MPSIIIA
Hydroxypropionic acid_HMDB0000700	-1.06194	-0.058702	-3.0599	0.00314349	0.0337511	-2.47739	D0_MPSIIIA
Saccharopine_HMDB0000279	-1.07589	-0.0144277	-2.94723	0.00436419	0.0445147	-2.77829	D0_MPSIIIA
D-Threitol_HMDB0004136	-0.799594	-0.0655155	-2.8161	0.00631888	0.0613834	-3.11619	D0_MPSIIIA
Inositol phosphate_HMDB0002985	1.20809	0.0719876	2.6779	0.00924685	0.0857435	-3.46039	D0_MPSIIIA
Niacinamide_HMDB0001406	-0.826174	-0.00460314	-2.53261	0.0135803	0.115462	-3.80556	D0_MPSIIIA
Uracil_HMDB0000300	-0.807509	-0.0971292	-2.52175	0.0139695	0.115462	-3.83077	D0_MPSIIIA
Nicotinic acid_HMDB0001488	-0.842669	-0.178103	-2.51123	0.0143563	0.115462	-3.85511	D0_MPSIIIA
Phenyllactic acid_HMDB0000779	-0.848387	-0.142279	-2.50168	0.0147158	0.115462	-3.87714	D0_MPSIIIA
Psicose_1	0.792545	-0.058911	2.45451	0.0166122	0.125514	-3.98487	D0_MPSIIIA
Thymine_HMDB0000262	-1.04057	-0.104467	-2.35282	0.0214818	0.150606	-4.21163	D0_MPSIIIA
Dihydroxyacetone phosphate_HMDB0001473	-1.13166	-0.0234611	-2.34147	0.0220951	0.150606	-4.23639	D0_MPSIIIA
3-Aminoisobutanoic acid_HMDB0003911	-0.666966	0.012187	-2.34016	0.022148	0.150606	-4.23884	D0_MPSIIIA
Glycerol 3-phosphate_HMDB0000126	-1.1201	-0.0251832	-2.30766	0.0240157	0.158039	-4.30953	D0_MPSIIIA
2-Deoxyglucose_HMDB0062477	1.04937	0.0601955	2.29211	0.0249474	0.15904	-4.34285	D0_MPSIIIA
myo-Inositol_HMDB0000211	-0.728124	0.045752	-2.27413	0.0260451	0.161006	-4.38082	D0_MPSIIIA
Glucose 6-phosphate_HMDB0001401.1	1.12331	-0.125296	2.18278	0.0324498	0.194599	-4.57171	D0_MPSIIIA
Methylmalonic acid_HMDB0000202	-1.03357	-0.0789521	-2.17073	0.033387	0.194599	-4.59634	D0_MPSIIIA
L-Methionine_HMDB0000696	-0.673703	0.0621097	-2.07349	0.0418305	0.236645	-4.79052	D0_MPSIIIA
Glucose 6-phosphate_HMDB0001401	1.06552	-0.13326	2.06247	0.0429209	0.236645	-4.81225	D0_MPSIIIA
3-Hydroxyanthranilic acid_HMDB0001476	-1.06474	-0.0187888	-2.04293	0.044872	0.240892	-4.85018	D0_MPSIIIA
Levoglucosan_HMDB0000640	0.656108	-0.0675832	1.92214	0.0586827	0.30447	-5.07742	D0_MPSIIIA
L-Glutamine_HMDB0000641	0.916412	0.0881603	1.91445	0.0596999	0.30447	-5.0916	D0_MPSIIIA
Oxoglutaric acid_HMDB0000208	-1.08573	0.0733404	-1.89139	0.0627602	0.31227	-5.13345	D0_MPSIIIA
Mannose 6-phosphate_HMDB0001078	0.964206	-0.132792	1.83909	0.0701939	0.335691	-5.22665	D0_MPSIIIA
L-Alanine_HMDB0000161	-0.843081	-0.0367192	-1.83532	0.0707583	0.335691	-5.23329	D0_MPSIIIA
Trehalose 6-phosphate_HMDB0001124	0.56685	-0.0286708	1.79788	0.0765338	0.346412	-5.29835	D0_MPSIIIA
Mannose 6-phosphate_HMDB0001078.1	0.920795	0.112887	1.78873	0.0780375	0.346412	-5.31416	D0_MPSIIIA
N-Acetylglutamine_HMDB0006029	-0.617448	-0.0885559	-1.7881	0.0781124	0.346412	-5.31516	D0_MPSIIIA
Mesaconic acid_HMDB0000749	0.655803	-0.0580899	1.77359	0.0805258	0.349516	-5.34002	D0_MPSIIIA
Stigmasterol_HMDB0000937	-0.987668	0.0773768	-1.75187	0.0842287	0.350709	-5.37681	D0_MPSIIIA
Myristic acid_HMDB0000806	-0.563714	0.0364466	-1.73951	0.0863663	0.350709	-5.39748	D0_MPSIIIA
Phenylacetic acid_HMDB0000209	-0.913468	-0.047438	-1.72659	0.0887052	0.350709	-5.41908	D0_MPSIIIA
Sarcosine_HMDB0000271	-0.45238	-0.000401593	-1.72199	0.0895127	0.350709	-5.42666	D0_MPSIIIA
Palmitoleic acid_HMDB0003229	-0.889638	0.0902707	-1.71279	0.0912315	0.350709	-5.44193	D0_MPSIIIA
Oleamide_HMDB0002117	0.691568	0.0899406	1.71146	0.0914775	0.350709	-5.44412	D0_MPSIIIA
Mevalonolactone_HMDB0006024	0.545658	-0.0539472	1.70404	0.0928348	0.350709	-5.45626	D0_MPSIIIA
L-Threonine_HMDB0000167	0.771282	0.0522082	1.6513	0.10321	0.382816	-5.54164	D0_MPSIIIA
N-Acetyl-L-aspartic acid_HMDB0000812.1	0.791908	0.122683	1.62858	0.10795	0.393245	-5.57765	D0_MPSIIIA
Malic acid_HMDB0000744	0.672202	-0.0105129	1.59834	0.114527	0.398899	-5.62484	D0_MPSIIIA
Fructose 6-phosphate_HMDB0000124	0.899247	-0.167311	1.59625	0.114992	0.398899	-5.62806	D0_MPSIIIA
L-Arginine_HMDB0000517	0.90855	0.129858	1.59169	0.116016	0.398899	-5.63511	D0_MPSIIIA
Ornithine_HMDB0000214	0.946095	0.150587	1.5859	0.117323	0.398899	-5.64401	D0_MPSIIIA
Pantothenic acid_HMDB0000210	0.638688	0.0253363	1.57321	0.120235	0.402096	-5.66343	D0_MPSIIIA
DL-2-Aminooctanoic acid_HMDB0000991	0.474784	0.0167338	1.5622	0.122778	0.40398	-5.68014	D0_MPSIIIA
L-Lysine_HMDB0000182.1	-0.691232	0.0982605	-1.55381	0.124794	0.404094	-5.69283	D0_MPSIIIA
Dihydrouracil_HMDB0000076	-0.433649	-0.0652264	-1.53481	0.129363	0.412344	-5.72128	D0_MPSIIIA
L-2-Hydroxyglutaric acid_HMDB0000694	-0.170168	0.440591	-1.51034	0.135482	0.414041	-5.75747	D0_MPSIIIA
2-Aminoisobutyric acid_HMDB0001906	-0.346163	-0.0357806	-1.50952	0.135692	0.414041	-5.75867	D0_MPSIIIA
5'-Methylthioadenosine_HMDB0001173	-0.406852	0.0315094	-1.50838	0.135984	0.414041	-5.76035	D0_MPSIIIA
Tyramine_HMDB0000306	-0.66429	0.103461	-1.4713	0.145745	0.431021	-5.81408	D0_MPSIIIA
N-Acetyl-L-aspartic acid_HMDB0000812	0.567442	0.078754	1.46386	0.147762	0.431021	-5.82471	D0_MPSIIIA
Xanthine_HMDB0000292	-0.43236	-0.103861	-1.46325	0.147899	0.431021	-5.82557	D0_MPSIIIA
N-Acetylputrescine_HMDB0002064	0.824789	0.187133	1.45302	0.15074	0.433113	-5.8401	D0_MPSIIIA
Uridine_HMDB0000296	-0.347314	-0.102636	-1.44482	0.152996	0.43349	-5.85168	D0_MPSIIIA
L-Cystathionine_HMDB0000099	-0.486871	0.00901884	-1.43592	0.155506	0.434564	-5.86417	D0_MPSIIIA
2,3-Dihydroxybutanedioic acid_HMDB0059916	-0.622846	0.0200925	-1.38594	0.170219	0.469252	-5.93298	D0_MPSIIIA
Adenosine monophosphate_HMDB0000045	0.696593	-0.0538927	1.36052	0.178084	0.478377	-5.96708	D0_MPSIIIA
Galacturonic acid_HMDB0002545	-0.534376	-0.176403	-1.36009	0.178219	0.478377	-5.96765	D0_MPSIIIA
Xanthylic acid_HMDB0001554	0.688763	-0.0538045	1.34196	0.183997	0.487471	-5.9916	D0_MPSIIIA
Ethanolamine_HMDB0000149	0.428921	-0.00410439	1.33322	0.186809	0.488577	-6.00306	D0_MPSIIIA
L-Homoserine_HMDB0000719	0.387367	-0.0708405	1.31679	0.192229	0.496388	-6.02437	D0_MPSIIIA
Deoxyuridine_HMDB0000012	-0.322608	-0.105913	-1.3046	0.196325	0.500629	-6.04001	D0_MPSIIIA
Oxalacetic acid_HMDB0000223	-0.65579	0.0958125	-1.24262	0.218206	0.54375	-6.11743	D0_MPSIIIA
Erythritol_HMDB0002994	0.342525	-0.343714	1.24156	0.218566	0.54375	-6.11873	D0_MPSIIIA
Ribitol_HMDB0000508	-0.468045	-0.094473	-1.22638	0.22421	0.546136	-6.13712	D0_MPSIIIA
Histamine_HMDB0000870	0.549716	0.0748744	1.22202	0.22585	0.546136	-6.14236	D0_MPSIIIA
Methionine sulfone_HMDB0062174	0.498827	-0.0560071	1.21285	0.229315	0.546136	-6.15334	D0_MPSIIIA
Sumiki's acid_HMDB0002432	-0.438792	-0.102563	-1.21039	0.230234	0.546136	-6.15626	D0_MPSIIIA
3-Phosphoglyceric acid_HMDB0000807	0.561653	-0.0344343	1.16518	0.24795	0.577501	-6.20909	D0_MPSIIIA
Vanillic acid_HMDB0000484	-0.530677	-0.0928697	-1.16228	0.249118	0.577501	-6.21241	D0_MPSIIIA
Alpha-ketoisovaleric acid_HMDB0000019	-0.705582	0.0144383	-1.1517	0.253412	0.577635	-6.22447	D0_MPSIIIA
Isocitric acid_HMDB0000193	0.478653	-0.0518332	1.14821	0.254839	0.577635	-6.22842	D0_MPSIIIA
D-Tagatose_HMDB0003418	0.388631	-0.0523433	1.14028	0.25808	0.578553	-6.23738	D0_MPSIIIA
Uric acid_HMDB0000289	0.617964	-0.0334523	1.1081	0.271656	0.601552	-6.27302	D0_MPSIIIA
D-Ribose_HMDB0000283	-0.52231	0.0432866	-1.09641	0.276701	0.601552	-6.28573	D0_MPSIIIA
L-Lactic acid_HMDB0000190	-0.324492	-0.0901601	-1.09524	0.277186	0.601552	-6.28702	D0_MPSIIIA
Acetoacetic acid_HMDB0000060	0.57269	0.123561	1.05816	0.293665	0.630607	-6.32642	D0_MPSIIIA
Hydroquinone_HMDB0002434	-0.513735	0.15993	-1.034	0.304736	0.647564	-6.35138	D0_MPSIIIA
N-Acetyl-L-methionine_HMDB0011745	0.513374	0.148283	0.982388	0.329333	0.692618	-6.40287	D0_MPSIIIA
L-Lysine_HMDB0000182	-0.502891	0.114213	-0.95788	0.34146	0.703199	-6.42642	D0_MPSIIIA
Glycolic acid_HMDB0000115	-0.39235	-0.0449626	-0.951906	0.34446	0.703199	-6.43207	D0_MPSIIIA
Acetylglycine_HMDB0000532	0.541561	0.0747891	0.951418	0.344706	0.703199	-6.43253	D0_MPSIIIA
Dopamine_HMDB0000073	0.348845	0.0132546	0.926986	0.357153	0.717849	-6.45528	D0_MPSIIIA
Spermidine_HMDB0001257	0.343265	-0.0173967	0.923555	0.358924	0.717849	-6.45843	D0_MPSIIIA
Tryptamine_HMDB0000303	0.34646	-0.0152156	0.914951	0.363392	0.719729	-6.46627	D0_MPSIIIA
L-Tryptophan_HMDB0000929	0.421541	0.0398405	0.874639	0.384798	0.739291	-6.50207	D0_MPSIIIA
Adipic acid_HMDB0000448	0.411827	0.0723353	0.867158	0.388854	0.739291	-6.50854	D0_MPSIIIA
L-Asparagine_HMDB0000168	0.395649	0.029022	0.865994	0.389488	0.739291	-6.50954	D0_MPSIIIA
Acetylglycine_HMDB0000532.1	0.540709	0.0254263	0.863316	0.390948	0.739291	-6.51184	D0_MPSIIIA
Glyceraldehyde_HMDB0001051	0.269719	0.0409436	0.862474	0.391389	0.739291	-6.51258	D0_MPSIIIA
Ethanolamine_HMDB0000149.1	0.377078	-0.0202589	0.849796	0.39837	0.739619	-6.52334	D0_MPSIIIA
Sebacic acid_HMDB0000792	-0.424703	-0.0435165	-0.848993	0.398814	0.739619	-6.52402	D0_MPSIIIA
5-Aminopentanoic acid_HMDB0003355	0.373756	0.211921	0.832465	0.408012	0.742754	-6.53783	D0_MPSIIIA
Glyceric acid_HMDB0000139	0.458605	0.0904606	0.831563	0.408518	0.742754	-6.53857	D0_MPSIIIA
Glycine_HMDB0000123	0.386255	-0.010482	0.818991	0.415604	0.742754	-6.54889	D0_MPSIIIA
Dimethylglycine_HMDB0000092	0.412726	0.0379109	0.813657	0.418634	0.742754	-6.55322	D0_MPSIIIA
p-Octopamine_HMDB0004825	0.34186	0.0578165	0.813524	0.418709	0.742754	-6.55332	D0_MPSIIIA
Homogentisic acid_HMDB0000130	-0.322858	-0.0104654	-0.795591	0.428992	0.746955	-6.56768	D0_MPSIIIA
Putrescine_HMDB0001414	0.30968	-0.0350532	0.794135	0.429833	0.746955	-6.56883	D0_MPSIIIA
L-Sorbose_HMDB0001266	-0.263965	-0.154959	-0.790258	0.432062	0.746955	-6.5719	D0_MPSIIIA
Glutamate, gamma-methyl ester_HMDB0061715	0.44159	-0.065044	0.780174	0.43795	0.750772	-6.57976	D0_MPSIIIA
Oxalic acid_HMDB0002329	0.300269	0.144925	0.737826	0.463116	0.78385	-6.61176	D0_MPSIIIA
D-Xylose_HMDB0000098	-0.389926	-0.0906679	-0.734824	0.464931	0.78385	-6.61397	D0_MPSIIIA
Tetrahydrofolic acid-3TMS (Putative)	0.1502	-0.11896	0.701989	0.485027	0.808013	-6.63749	D0_MPSIIIA
Phosphoserine_HMDB0000272	-0.246381	0.131138	-0.693297	0.490433	0.808013	-6.64353	D0_MPSIIIA
Taurine_HMDB0000251	-0.290436	0.118567	-0.689104	0.493063	0.808013	-6.64641	D0_MPSIIIA
D-Erythrose 4-phosphate_HMDB0001321	-0.360874	-0.0990937	-0.682737	0.497054	0.808013	-6.65076	D0_MPSIIIA
Adenosine_HMDB0000050	-0.28931	-0.070212	-0.674783	0.502063	0.808013	-6.65615	D0_MPSIIIA
L-Phenylalanine_HMDB0000159	-0.312164	0.108789	-0.673256	0.503028	0.808013	-6.65717	D0_MPSIIIA
Cytosine_HMDB0000630	0.185064	-0.0251001	0.658337	0.512493	0.816786	-6.6671	D0_MPSIIIA
D-Sedoheptulose 7-phosphate_HMDB0001068	0.361216	-0.167715	0.650963	0.517227	0.81794	-6.6719	D0_MPSIIIA
Hydroxylamine_HMDB0003338	0.349927	0.115766	0.641659	0.523215	0.821045	-6.6779	D0_MPSIIIA
Protocatechuic acid_HMDB0001856	0.313182	0.045203	0.628757	0.531579	0.825755	-6.68608	D0_MPSIIIA
N-Acetyl-L-methionine_HMDB0011745.1	-0.255071	0.117118	-0.624564	0.534312	0.825755	-6.6887	D0_MPSIIIA
L-Sorbose_HMDB0001266.1	-0.229753	-0.0748284	-0.611737	0.542715	0.828281	-6.69662	D0_MPSIIIA
Azelaic acid_HMDB0000784	-0.38964	0.00644629	-0.604122	0.547739	0.828281	-6.70124	D0_MPSIIIA
Gamma-Aminobutyric acid_HMDB0000112.1	-0.335145	0.031573	-0.603535	0.548127	0.828281	-6.7016	D0_MPSIIIA
Itaconic acid_HMDB0002092	0.208588	0.0569977	0.587772	0.558589	0.833645	-6.71099	D0_MPSIIIA
N6-Acetyl-L-lysine_HMDB0000206	-0.290294	0.0227146	-0.5859	0.55985	0.833645	-6.71207	D0_MPSIIIA
1-Hexadecanol_HMDB0003424	-0.361607	-0.137515	-0.571809	0.569305	0.841581	-6.72022	D0_MPSIIIA
Homocysteine_HMDB0000742	-0.208799	0.0754041	-0.559331	0.57774	0.843454	-6.72728	D0_MPSIIIA
Alpha-Hydroxyisobutyric acid_HMDB0000729	-0.31474	0.154331	-0.557713	0.578841	0.843454	-6.72818	D0_MPSIIIA
Pyruvic acid_HMDB0000243.1	0.227941	-0.259951	0.550774	0.583563	0.844304	-6.73202	D0_MPSIIIA
Maleic acid_HMDB0000176	-0.214426	0.0876761	-0.53912	0.591535	0.84592	-6.73837	D0_MPSIIIA
Glutathione_HMDB0000125	0.0598545	0.508225	0.536769	0.593138	0.84592	-6.73965	D0_MPSIIIA
Glycyl-glycine_HMDB0011733	-0.321813	0.000671722	-0.530797	0.59726	0.84592	-6.74282	D0_MPSIIIA
Mannitol_HMDB0000765	0.107827	-0.213449	0.518618	0.605672	0.84592	-6.74922	D0_MPSIIIA
Cyclic AMP_HMDB0000058	0.235778	0.0219677	0.51222	0.610129	0.84592	-6.75251	D0_MPSIIIA
1,2,3-Trihydroxybenzene_HMDB0013674	0.310548	0.0386514	0.507324	0.613541	0.84592	-6.75501	D0_MPSIIIA
Sorbitol_HMDB0000247	0.105605	-0.211241	0.507073	0.613706	0.84592	-6.75515	D0_MPSIIIA
Triethanolamine_HMDB0032538	0.312812	-0.0310056	0.485964	0.628529	0.845929	-6.76562	D0_MPSIIIA
Glycerol_HMDB0000131	-0.249108	0.0929863	-0.476896	0.634939	0.845929	-6.76999	D0_MPSIIIA
Linoleic acid_HMDB0000673	-0.266004	0.111662	-0.474559	0.636596	0.845929	-6.7711	D0_MPSIIIA
Gamma-Aminobutyric acid_HMDB0000112	-0.250272	0.0742503	-0.471929	0.638463	0.845929	-6.77235	D0_MPSIIIA
D-Arabinose_HMDB0029942	-0.262828	-0.0710207	-0.466634	0.642228	0.845929	-6.77484	D0_MPSIIIA
O-Phosphoethanolamine_HMDB0000224.1	-0.224432	0.0919109	-0.46447	0.64377	0.845929	-6.77584	D0_MPSIIIA
Hypotaurine_HMDB0000965	-0.224901	0.161898	-0.463687	0.644328	0.845929	-6.77621	D0_MPSIIIA
L-Asparagine_HMDB0000168.1	0.190012	0.0640839	0.460101	0.646887	0.845929	-6.77786	D0_MPSIIIA
Lyxose_HMDB0003402_2	-0.254466	-0.0845214	-0.452586	0.652263	0.847527	-6.7813	D0_MPSIIIA
Trehalose_HMDB0000975	-0.181011	0.010209	-0.444184	0.658296	0.849952	-6.78507	D0_MPSIIIA
Pyruvic acid_HMDB0000243	-0.229278	0.0214443	-0.423811	0.673019	0.86033	-6.79392	D0_MPSIIIA
D-Ribose 5-phosphate_HMDB0001548.1	-0.193165	0.0888337	-0.421401	0.674769	0.86033	-6.79494	D0_MPSIIIA
O-Phosphoethanolamine_HMDB0000224	0.180844	0.146257	0.407548	0.684864	0.867778	-6.80069	D0_MPSIIIA
Uridine_HMDB0000296.1	0.153859	-0.206615	0.394956	0.694091	0.871414	-6.80575	D0_MPSIIIA
Lyxose_HMDB0003402_1	-0.207664	-0.100213	-0.390718	0.697207	0.871414	-6.80742	D0_MPSIIIA
3-Hydroxybutyric acid_HMDB0000357	-0.175436	0.107428	-0.385551	0.701012	0.871414	-6.80943	D0_MPSIIIA
p-Hydroxyphenylacetic acid_HMDB0000020	-0.195193	0.0383283	-0.380302	0.704887	0.871414	-6.81144	D0_MPSIIIA
Glutaric acid_HMDB0000661	-0.188928	0.0676334	-0.372387	0.710743	0.871414	-6.81443	D0_MPSIIIA
Hypoxanthine_HMDB0000157	-0.168521	-0.10912	-0.363238	0.717535	0.871414	-6.8178	D0_MPSIIIA
Octadecanol_HMDB0002350	-0.173961	-0.119793	-0.363103	0.717635	0.871414	-6.81785	D0_MPSIIIA
Glycerol 1-octadecanoate_HMDB0031075	-0.118228	-0.0878773	-0.355949	0.722956	0.87268	-6.82043	D0_MPSIIIA
Pelargonic acid_HMDB0000847	0.122219	0.165409	0.343949	0.731923	0.876211	-6.82464	D0_MPSIIIA
D-Ribose 5-phosphate_HMDB0001548	0.147082	0.0810653	0.340555	0.734471	0.876211	-6.8258	D0_MPSIIIA
L-Isoleucine_HMDB0000172	0.175676	0.143984	0.329101	0.743074	0.88132	-6.82965	D0_MPSIIIA
L-Cysteine_HMDB0000574	-0.145607	-0.0357398	-0.306436	0.760194	0.896413	-6.83687	D0_MPSIIIA
Benzoic acid_HMDB0001870	-0.0630171	-0.273945	-0.296126	0.768016	0.899933	-6.83998	D0_MPSIIIA
Fumaric acid_HMDB0000134	-0.10104	0.10106	-0.290889	0.772002	0.899933	-6.84153	D0_MPSIIIA
L-Glutamic acid_HMDB0000148	0.0821707	0.0900493	0.2492	0.80394	0.927898	-6.85282	D0_MPSIIIA
N-Acetylserine_HMDB0002931	-0.133262	0.00711738	-0.242286	0.809276	0.927898	-6.85452	D0_MPSIIIA
D-Fructose_HMDB0000660.1	0.127862	-0.0720469	0.239223	0.81164	0.927898	-6.85526	D0_MPSIIIA
Acetoacetic acid_HMDB0000060.1	-0.112314	0.164035	-0.227214	0.820928	0.927898	-6.85807	D0_MPSIIIA
Beta-Glycerophosphoric acid_HMDB0002520	-0.100084	0.0486499	-0.226522	0.821464	0.927898	-6.85822	D0_MPSIIIA
D-Alpha-aminobutyric acid_HMDB0000650	0.0951412	0.0912783	0.221388	0.825442	0.927898	-6.85938	D0_MPSIIIA
Elaidic acid_HMDB0000573	0.13497	0.111935	0.21831	0.82783	0.927898	-6.86006	D0_MPSIIIA
Oleic acid_HMDB0000207	0.121552	0.115386	0.196336	0.844923	0.941881	-6.86463	D0_MPSIIIA
Capric acid_HMDB0000511	0.0601034	0.0935364	0.187307	0.851965	0.94457	-6.86637	D0_MPSIIIA
L-Kynurenine_HMDB0000684	0.0502947	-0.0789268	0.155146	0.877155	0.967242	-6.87189	D0_MPSIIIA
3-Dehydroquinate_HMDB0012710	-0.0733923	0.110267	-0.147803	0.882929	0.968373	-6.87301	D0_MPSIIIA
Methylsuccinic acid_HMDB0001844	0.0535673	0.0126487	0.133418	0.894251	0.975546	-6.87504	D0_MPSIIIA
D-Arabitol_HMDB0000568	-0.0386948	-0.167625	-0.111084	0.911869	0.988074	-6.87778	D0_MPSIIIA
7-Methylguanine_HMDB0000897	0.0247635	-0.110738	0.101958	0.919083	0.988074	-6.87876	D0_MPSIIIA
Cholesterol_HMDB0000067	-0.0358432	0.0453104	-0.100464	0.920265	0.988074	-6.87891	D0_MPSIIIA
MG(18:0e/0:0/0:0)_HMDB0011143	-0.0452252	0.137873	-0.0785662	0.937605	0.99558	-6.88088	D0_MPSIIIA
Ergosterol_ HMDB0000878	0.0328651	0.121117	0.0735013	0.941619	0.99558	-6.88126	D0_MPSIIIA
Caproic acid_HMDB0000535	0.04217	0.0890013	0.0731516	0.941897	0.99558	-6.88129	D0_MPSIIIA
Allantoin_HMDB0000462	-0.0247149	-0.07551	-0.043808	0.965184	0.998082	-6.88301	D0_MPSIIIA
Caprylic acid_HMDB0000482	0.0121458	0.235474	0.0415297	0.966993	0.998082	-6.88311	D0_MPSIIIA
Glucaric acid_HMDB0000663	0.00937388	-0.185034	0.030437	0.975806	0.998082	-6.88351	D0_MPSIIIA
Gluconic acid_HMDB0000625	0.00816045	-0.183106	0.0266241	0.978836	0.998082	-6.88362	D0_MPSIIIA
(2E)-3-(4-hydroxy-3-methoxyphenyl)prop-2-enal_HMDB0141782	-0.0119255	0.076763	-0.0223383	0.982242	0.998082	-6.88372	D0_MPSIIIA
Adenine_HMDB0000034	-0.0123183	0.00412528	-0.022287	0.982283	0.998082	-6.88372	D0_MPSIIIA
D-Xylitol_HMDB0002917	-0.00697295	-0.165582	-0.020336	0.983834	0.998082	-6.88377	D0_MPSIIIA
Guanosine_HMDB0000133	0.00344659	-0.146184	0.0161706	0.987145	0.998082	-6.88384	D0_MPSIIIA
2-Ketobutyric acid_HMDB0000005	0.00520822	0.295636	0.0138104	0.989021	0.998082	-6.88388	D0_MPSIIIA
4-Hydroxybenzoic acid_HMDB0000500	-0.00326688	-0.0693115	-0.00856646	0.99319	0.998082	-6.88394	D0_MPSIIIA
3-Hydroxymethylglutaric acid_HMDB0000355	-0.000140235	0.0174886	-0.00031515	0.999749	0.999749	-6.88397	D0_MPSIIIA

## Sheet: D08_MPSIIIC
name	logFC	AveExpr	t	P.Value	FDR	B	coef
Tetrahydrofolic acid-3TMS (Putative)	2.06203	-0.11896	9.63732	1.91664e-14	3.90994e-12	22.5634	D08_MPSIIIC
Sorbitol_HMDB0000247	1.47815	-0.211241	7.09743	8.50739e-10	8.67754e-08	12.095	D08_MPSIIIC
Mannitol_HMDB0000765	1.45074	-0.213449	6.97765	1.40529e-09	9.55597e-08	11.6048	D08_MPSIIIC
Xanthine_HMDB0000292	1.73086	-0.103861	5.85782	1.41405e-07	7.21167e-06	7.11215	D08_MPSIIIC
7-Methylguanine_HMDB0000897	1.22145	-0.110738	5.02906	3.68152e-06	0.000150206	3.95649	D08_MPSIIIC
Guanosine_HMDB0000133	1.02737	-0.146184	4.82017	8.12354e-06	0.0002762	3.19428	D08_MPSIIIC
D-Ribose 5-phosphate_HMDB0001548.1	-2.00733	0.0888337	-4.3791	4.13966e-05	0.00120642	1.63405	D08_MPSIIIC
Cadaverine_HMDB0002322	1.06526	-0.136883	4.20338	7.68226e-05	0.00195898	1.04321	D08_MPSIIIC
Deoxyuridine_HMDB0000012	0.946465	-0.105913	3.82743	0.000279772	0.00634149	-0.182674	D08_MPSIIIC
D-Ribose 5-phosphate_HMDB0001548	-1.60792	0.0810653	-3.723	0.000397531	0.00810962	-0.513112	D08_MPSIIIC
D-Sedoheptulose 7-phosphate_HMDB0001068	2.01212	-0.167715	3.62614	0.000545782	0.0100287	-0.811179	D08_MPSIIIC
Alpha-Hydroxyisobutyric acid_HMDB0000729	-2.02959	0.154331	-3.59639	0.000601005	0.0100287	-0.901654	D08_MPSIIIC
myo-Inositol_HMDB0000211	-1.13968	0.045752	-3.55953	0.000674608	0.0100287	-1.01071	D08_MPSIIIC
2,3-Dihydroxybutanedioic acid_HMDB0059916	-1.58934	0.0200925	-3.53655	0.00072861	0.0100287	-1.08214	D08_MPSIIIC
Mannose 6-phosphate_HMDB0001078	1.85219	-0.132792	3.5328	0.000737405	0.0100287	-1.09337	D08_MPSIIIC
Cyclic AMP_HMDB0000058	1.57293	0.0219677	3.41713	0.0010639	0.0131235	-1.43597	D08_MPSIIIC
Uridine_HMDB0000296	0.819088	-0.102636	3.40738	0.00109363	0.0131235	-1.46238	D08_MPSIIIC
Caprylic acid_HMDB0000482	-0.982547	0.235474	-3.35957	0.0012697	0.0143899	-1.60146	D08_MPSIIIC
Fructose 6-phosphate_HMDB0000124	1.8572	-0.167311	3.29672	0.00154624	0.0166017	-1.78399	D08_MPSIIIC
Guanine_HMDB0000132	0.848377	-0.160005	3.22177	0.00193868	0.0197745	-1.99438	D08_MPSIIIC
Itaconic acid_HMDB0002092	-1.12844	0.0569977	-3.17978	0.00220179	0.0207407	-2.112	D08_MPSIIIC
Pelargonic acid_HMDB0000847	-1.12805	0.165409	-3.17454	0.00223674	0.0207407	-2.12655	D08_MPSIIIC
Nicotinic acid_HMDB0001488	-1.05999	-0.178103	-3.15885	0.00234375	0.020788	-2.16982	D08_MPSIIIC
Pantothenic acid_HMDB0000210	1.2427	0.0253363	3.06101	0.00313957	0.0266863	-2.43865	D08_MPSIIIC
5-Aminopentanoic acid_HMDB0003355	-1.34565	0.211921	-2.99716	0.00378234	0.0304098	-2.60967	D08_MPSIIIC
Glucose 6-phosphate_HMDB0001401	1.53987	-0.13326	2.98064	0.00396748	0.0304098	-2.65346	D08_MPSIIIC
L-Glutamic acid_HMDB0000148	-0.980985	0.0900493	-2.97505	0.00402482	0.0304098	-2.66713	D08_MPSIIIC
3-Aminoisobutanoic acid_HMDB0003911	-0.834974	0.012187	-2.92964	0.00458524	0.0334068	-2.7864	D08_MPSIIIC
Malic acid_HMDB0000744	1.19113	-0.0105129	2.83223	0.00605023	0.0425602	-3.03854	D08_MPSIIIC
3-Phosphoglyceric acid_HMDB0000807	1.35869	-0.0344343	2.81867	0.00628367	0.042729	-3.07293	D08_MPSIIIC
Glucose 6-phosphate_HMDB0001401.1	1.42028	-0.125296	2.75985	0.0073958	0.0486691	-3.22069	D08_MPSIIIC
L-Methionine_HMDB0000696	-0.888933	0.0621097	-2.73591	0.00788728	0.0488189	-3.27933	D08_MPSIIIC
Capric acid_HMDB0000511	-0.877754	0.0935364	-2.73545	0.00789717	0.0488189	-3.28047	D08_MPSIIIC
Glyceric acid_HMDB0000139	-1.46304	0.0904606	-2.65284	0.00989214	0.0593529	-3.48306	D08_MPSIIIC
Methionine sulfone_HMDB0062174	-1.03091	-0.0560071	-2.50654	0.0145466	0.0847859	-3.82804	D08_MPSIIIC
Acetylglycine_HMDB0000532	-1.3974	0.0747891	-2.45497	0.0166087	0.0941158	-3.94577	D08_MPSIIIC
D-Alpha-aminobutyric acid_HMDB0000650	-1.0206	0.0912783	-2.37489	0.0203324	0.112103	-4.1245	D08_MPSIIIC
Linoleic acid_HMDB0000673	-1.31846	0.111662	-2.35218	0.021516	0.115507	-4.17428	D08_MPSIIIC
N-Acetyl-L-methionine_HMDB0011745	1.21836	0.148283	2.33145	0.0226499	0.118476	-4.21937	D08_MPSIIIC
Lactitol_HMDB0040937	-0.709095	-0.114916	-2.24121	0.028205	0.139332	-4.41131	D08_MPSIIIC
p-Hydroxyphenylacetic acid_HMDB0000020	-1.14977	0.0383283	-2.24014	0.0282975	0.139332	-4.41385	D08_MPSIIIC
Dimethylglycine_HMDB0000092	-1.13343	0.0379109	-2.23447	0.0286861	0.139332	-4.42571	D08_MPSIIIC
L-Glutamine_HMDB0000641	1.06205	0.0881603	2.2187	0.0297913	0.140884	-4.45855	D08_MPSIIIC
Gamma-Aminobutyric acid_HMDB0000112	1.17084	0.0742503	2.20782	0.0305757	0.140884	-4.48109	D08_MPSIIIC
Oleamide_HMDB0002117	-0.889376	0.0899406	-2.20099	0.0310773	0.140884	-4.4952	D08_MPSIIIC
Caproic acid_HMDB0000535	-1.25405	0.0890013	-2.17537	0.033023	0.144789	-4.54774	D08_MPSIIIC
Adenine_HMDB0000034	-1.19999	0.00412528	-2.17109	0.0333582	0.144789	-4.55647	D08_MPSIIIC
L-Alanine_HMDB0000161	-0.944537	-0.0367192	-2.05618	0.0435409	0.176457	-4.78516	D08_MPSIIIC
3-Hydroxyglutaric acid_HMDB0000428	0.675865	-0.16109	2.04277	0.0448647	0.176457	-4.81094	D08_MPSIIIC
L-Cysteine_HMDB0000574	-0.961949	-0.0357398	-2.02446	0.0467864	0.176457	-4.84636	D08_MPSIIIC
Protocatechuic acid_HMDB0001856	-1.00248	0.045203	-2.01263	0.0480485	0.176457	-4.86895	D08_MPSIIIC
p-Octopamine_HMDB0004825	-0.845486	0.0578165	-2.012	0.0481168	0.176457	-4.87016	D08_MPSIIIC
Elaidic acid_HMDB0000573	-1.24379	0.111935	-2.01179	0.0481391	0.176457	-4.87055	D08_MPSIIIC
2-Aminoheptanedioic acid_HMDB0034252	0.799962	-0.0543676	2.00618	0.0487495	0.176457	-4.88124	D08_MPSIIIC
Psicose_1	-0.646153	-0.058911	-2.00113	0.0492794	0.176457	-4.89065	D08_MPSIIIC
Taurine_HMDB0000251	0.841152	0.118567	1.99577	0.0498991	0.176457	-4.90098	D08_MPSIIIC
Xanthylic acid_HMDB0001554	1.02121	-0.0538045	1.98969	0.0505808	0.176457	-4.91247	D08_MPSIIIC
N-Acetyl-L-aspartic acid_HMDB0000812.1	0.965415	0.122683	1.9854	0.0510665	0.176457	-4.92055	D08_MPSIIIC
Adenosine monophosphate_HMDB0000045	1.01617	-0.0538927	1.98468	0.0511478	0.176457	-4.92189	D08_MPSIIIC
Citric acid_HMDB0000094	0.78099	-0.0545148	1.97199	0.0526113	0.176457	-4.94572	D08_MPSIIIC
Cytosine_HMDB0000630	-0.552278	-0.0251001	-1.96464	0.0534483	0.176457	-4.9593	D08_MPSIIIC
Oleic acid_HMDB0000207	-1.21551	0.115386	-1.96334	0.053629	0.176457	-4.96189	D08_MPSIIIC
N-Acetyl-L-methionine_HMDB0011745.1	0.79439	0.117118	1.94514	0.0558248	0.180766	-4.99568	D08_MPSIIIC
D-Threitol_HMDB0004136	-0.544232	-0.0655155	-1.91674	0.059377	0.189264	-5.04771	D08_MPSIIIC
L-Lysine_HMDB0000182	0.996726	0.114213	1.89851	0.0618016	0.193962	-5.08096	D08_MPSIIIC
Ornithine_HMDB0000214	-1.12196	0.150587	-1.88071	0.0642223	0.198505	-5.11303	D08_MPSIIIC
Methylsuccinic acid_HMDB0001844	-0.745852	0.0126487	-1.85766	0.0674746	0.205445	-5.15414	D08_MPSIIIC
Uridine_HMDB0000296.1	0.710191	-0.206615	1.82306	0.0726157	0.217847	-5.215	D08_MPSIIIC
L-Isoleucine_HMDB0000172	-0.964022	0.143984	-1.80594	0.0752786	0.222563	-5.24473	D08_MPSIIIC
Heptadecanoic acid_HMDB0002259	-0.56749	-0.215221	-1.79601	0.0768334	0.223915	-5.26178	D08_MPSIIIC
N-Acetyl-L-aspartic acid_HMDB0000812	-0.687537	0.078754	-1.77368	0.0805184	0.231349	-5.30006	D08_MPSIIIC
Dopamine_HMDB0000073	-0.661503	0.0132546	-1.75781	0.0831983	0.235729	-5.32693	D08_MPSIIIC
Isocitric acid_HMDB0000193	0.720348	-0.0518332	1.72799	0.0884524	0.247182	-5.37686	D08_MPSIIIC
D-Tagatose_HMDB0003418	-0.583674	-0.0523433	-1.71255	0.0912476	0.251547	-5.40234	D08_MPSIIIC
L-Lysine_HMDB0000182.1	0.743476	0.0982605	1.67125	0.0991916	0.269801	-5.46968	D08_MPSIIIC
D-Ribose_HMDB0000283	-0.790351	0.0432866	-1.65907	0.101629	0.272794	-5.48922	D08_MPSIIIC
Tyramine_HMDB0000306	0.74532	0.103461	1.65077	0.103319	0.273729	-5.50248	D08_MPSIIIC
L-Homoserine_HMDB0000719	-0.480671	-0.0708405	-1.63396	0.106783	0.279278	-5.52909	D08_MPSIIIC
Dihydroxyacetone phosphate_HMDB0001473	0.784823	-0.0234611	1.62384	0.108959	0.28043	-5.54504	D08_MPSIIIC
Glycerol 3-phosphate_HMDB0000126	0.785887	-0.0251832	1.6191	0.109977	0.28043	-5.55246	D08_MPSIIIC
Niacinamide_HMDB0001406	-0.52607	-0.00460314	-1.61265	0.111347	0.28043	-5.56251	D08_MPSIIIC
Phenylacetic acid_HMDB0000209	-0.845424	-0.047438	-1.59798	0.114607	0.285119	-5.5853	D08_MPSIIIC
Benzoic acid_HMDB0001870	-0.328447	-0.273945	-1.54341	0.127264	0.310346	-5.66826	D08_MPSIIIC
Glutaric acid_HMDB0000661	-0.782004	0.0676334	-1.54137	0.12779	0.310346	-5.67134	D08_MPSIIIC
Oxalic acid_HMDB0002329	-0.617981	0.144925	-1.51851	0.133444	0.320265	-5.70526	D08_MPSIIIC
D-Xylitol_HMDB0002917	-0.513648	-0.165582	-1.49801	0.138653	0.325641	-5.73526	D08_MPSIIIC
Trehalose 6-phosphate_HMDB0001124	0.472034	-0.0286708	1.49715	0.138877	0.325641	-5.73652	D08_MPSIIIC
Ketoleucine_HMDB0000695	-0.80913	0.07973	-1.4669	0.146936	0.338963	-5.78011	D08_MPSIIIC
Dihydrouracil_HMDB0000076	0.412741	-0.0652264	1.46081	0.148566	0.338963	-5.78876	D08_MPSIIIC
N-Acetylputrescine_HMDB0002064	-0.827253	0.187133	-1.45736	0.149542	0.338963	-5.79367	D08_MPSIIIC
Homogentisic acid_HMDB0000130	0.560996	-0.0104654	1.38241	0.171293	0.383997	-5.89736	D08_MPSIIIC
N-Acetylserine_HMDB0002931	-0.755648	0.00711738	-1.37386	0.173923	0.384208	-5.90887	D08_MPSIIIC
Galacturonic acid_HMDB0002545	0.531636	-0.176403	1.35311	0.180426	0.384208	-5.93649	D08_MPSIIIC
L-Sorbose_HMDB0001266	0.451292	-0.154959	1.35108	0.181047	0.384208	-5.93919	D08_MPSIIIC
(S)-3-Hydroxyisobutyric acid_HMDB0000023	-0.46812	-0.0214828	-1.34696	0.182363	0.384208	-5.94462	D08_MPSIIIC
Glycerol 1-octadecanoate_HMDB0031075	-0.445654	-0.0878773	-1.34173	0.184044	0.384208	-5.95148	D08_MPSIIIC
D-Arabitol_HMDB0000568	-0.466868	-0.167625	-1.34028	0.184515	0.384208	-5.95339	D08_MPSIIIC
3-Hydroxyanthranilic acid_HMDB0001476	0.697307	-0.0187888	1.33793	0.185301	0.384208	-5.95645	D08_MPSIIIC
Spermidine_HMDB0001257	-0.495896	-0.0173967	-1.33421	0.186506	0.384208	-5.96132	D08_MPSIIIC
Cholesterol_HMDB0000067	0.47335	0.0453104	1.32674	0.188935	0.384208	-5.97104	D08_MPSIIIC
Phenyllactic acid_HMDB0000779	0.445207	-0.142279	1.3128	0.193562	0.384208	-5.98904	D08_MPSIIIC
3-Hydroxymethylglutaric acid_HMDB0000355	0.575432	0.0174886	1.29317	0.200255	0.384208	-6.01407	D08_MPSIIIC
Tryptamine_HMDB0000303	-0.489562	-0.0152156	-1.29286	0.200355	0.384208	-6.01446	D08_MPSIIIC
Glycerol_HMDB0000131	-0.671453	0.0929863	-1.28544	0.202925	0.384208	-6.02382	D08_MPSIIIC
Lyxose_HMDB0003402_2	-0.721987	-0.0845214	-1.28411	0.20339	0.384208	-6.0255	D08_MPSIIIC
D-Xylose_HMDB0000098	-0.681066	-0.0906679	-1.28349	0.203606	0.384208	-6.02629	D08_MPSIIIC
MG(18:0e/0:0/0:0)_HMDB0011143	-0.738544	0.137873	-1.28301	0.20377	0.384208	-6.02688	D08_MPSIIIC
2-Hydroxy-3-methylbutyric acid_HMDB0000407	-0.420793	-0.0524525	-1.28208	0.20407	0.384208	-6.02807	D08_MPSIIIC
Maleic acid_HMDB0000176	-0.50857	0.0876761	-1.27867	0.205287	0.384208	-6.03233	D08_MPSIIIC
Palmitoleic acid_HMDB0003229	-0.660266	0.0902707	-1.27119	0.207921	0.385599	-6.04168	D08_MPSIIIC
Allantoin_HMDB0000462	-0.711268	-0.07551	-1.26075	0.211636	0.387262	-6.05463	D08_MPSIIIC
Acetoacetic acid_HMDB0000060.1	-0.620353	0.164035	-1.255	0.213704	0.387262	-6.06172	D08_MPSIIIC
Ethanolamine_HMDB0000149.1	-0.555883	-0.0202589	-1.25276	0.214513	0.387262	-6.06448	D08_MPSIIIC
Pyruvic acid_HMDB0000243.1	-0.512639	-0.259951	-1.23869	0.219648	0.393055	-6.08167	D08_MPSIIIC
Pyruvic acid_HMDB0000243	-0.658591	0.0214443	-1.21738	0.227598	0.403464	-6.10735	D08_MPSIIIC
L-Asparagine_HMDB0000168	0.55399	0.029022	1.21257	0.229421	0.403464	-6.11309	D08_MPSIIIC
Alpha-ketoisovaleric acid_HMDB0000019	-0.731937	0.0144383	-1.19471	0.23628	0.411975	-6.1342	D08_MPSIIIC
Glycyl-glycine_HMDB0011733	-0.702176	0.000671722	-1.15817	0.25078	0.433551	-6.17648	D08_MPSIIIC
Hydroxylamine_HMDB0003338	-0.621045	0.115766	-1.13881	0.258713	0.443509	-6.19836	D08_MPSIIIC
Homocysteine_HMDB0000742	-0.420569	0.0754041	-1.12662	0.263791	0.448445	-6.21195	D08_MPSIIIC
Dodecanoic acid_HMDB0000638	-0.285148	0.0344006	-1.10188	0.274308	0.462469	-6.23913	D08_MPSIIIC
Erythritol_HMDB0002994	0.301832	-0.343714	1.09406	0.2777	0.464351	-6.2476	D08_MPSIIIC
Hypoxanthine_HMDB0000157	-0.502913	-0.10912	-1.084	0.282128	0.46792	-6.25837	D08_MPSIIIC
Putrescine_HMDB0001414	-0.407813	-0.0350532	-1.04578	0.299302	0.490448	-6.29853	D08_MPSIIIC
O-Phosphoethanolamine_HMDB0000224.1	-0.504041	0.0919109	-1.04313	0.30052	0.490448	-6.30127	D08_MPSIIIC
Glycolic acid_HMDB0000115	-0.425864	-0.0449626	-1.03322	0.305102	0.493975	-6.31144	D08_MPSIIIC
L-Kynurenine_HMDB0000684	-0.319355	-0.0789268	-0.985128	0.327974	0.526825	-6.35942	D08_MPSIIIC
L-Cystathionine_HMDB0000099	0.330566	0.00901884	0.974932	0.332971	0.530672	-6.36931	D08_MPSIIIC
N-Acetylglutamine_HMDB0006029	-0.331557	-0.0885559	-0.960175	0.340291	0.533656	-6.38344	D08_MPSIIIC
4-Hydroxybenzoic acid_HMDB0000500	0.365935	-0.0693115	0.959561	0.340615	0.533656	-6.384	D08_MPSIIIC
DL-2-Aminooctanoic acid_HMDB0000991	0.290361	0.0167338	0.955383	0.342691	0.533656	-6.38798	D08_MPSIIIC
N6-Acetyl-L-lysine_HMDB0000206	-0.468584	0.0227146	-0.945742	0.347573	0.537158	-6.39703	D08_MPSIIIC
Lyxose_HMDB0003402_1	-0.487957	-0.100213	-0.918085	0.361765	0.551637	-6.42256	D08_MPSIIIC
Saccharopine_HMDB0000279	-0.33473	-0.0144277	-0.916942	0.36235	0.551637	-6.42361	D08_MPSIIIC
O-Phosphoethanolamine_HMDB0000224	0.401879	0.146257	0.905672	0.368254	0.556472	-6.43378	D08_MPSIIIC
L-Tryptophan_HMDB0000929	0.432885	0.0398405	0.898175	0.372209	0.558313	-6.44048	D08_MPSIIIC
Uric acid_HMDB0000289	0.497717	-0.0334523	0.89248	0.37523	0.558737	-6.44554	D08_MPSIIIC
Adipic acid_HMDB0000448	-0.40996	0.0723353	-0.863227	0.390996	0.577994	-6.47101	D08_MPSIIIC
1-Hexadecanol_HMDB0003424	0.532526	-0.137515	0.842083	0.402644	0.59093	-6.48891	D08_MPSIIIC
Acetylglycine_HMDB0000532.1	-0.523811	0.0254263	-0.836335	0.405847	0.591376	-6.4937	D08_MPSIIIC
Hydroquinone_HMDB0002434	-0.412889	0.15993	-0.831029	0.408817	0.59148	-6.49809	D08_MPSIIIC
Sebacic acid_HMDB0000792	0.410539	-0.0435165	0.820679	0.414649	0.595693	-6.50658	D08_MPSIIIC
D-Arabinose_HMDB0029942	-0.456277	-0.0710207	-0.81009	0.420667	0.600113	-6.51516	D08_MPSIIIC
Inositol phosphate_HMDB0002985	0.357144	0.0719876	0.791664	0.431263	0.610957	-6.52982	D08_MPSIIIC
Hydroxypropionic acid_HMDB0000700	0.268227	-0.058702	0.772872	0.442215	0.622151	-6.54446	D08_MPSIIIC
Acetoacetic acid_HMDB0000060	-0.413367	0.123561	-0.763777	0.447598	0.625411	-6.55139	D08_MPSIIIC
L-2-Hydroxyglutaric acid_HMDB0000694	0.0831425	0.440591	0.737937	0.463033	0.642576	-6.57071	D08_MPSIIIC
Gamma-Aminobutyric acid_HMDB0000112.1	0.401292	0.031573	0.722653	0.47233	0.651049	-6.5818	D08_MPSIIIC
Oxalacetic acid_HMDB0000223	-0.376901	0.0958125	-0.714167	0.477527	0.652715	-6.58787	D08_MPSIIIC
5'-Methylthioadenosine_HMDB0001173	0.191568	0.0315094	0.710225	0.479937	0.652715	-6.59069	D08_MPSIIIC
Hydroxyphenyllactic acid_HMDB0000755	0.23032	-0.125596	0.67398	0.502556	0.67895	-6.61567	D08_MPSIIIC
L-Asparagine_HMDB0000168.1	-0.264815	0.0640839	-0.641232	0.523491	0.70258	-6.63712	D08_MPSIIIC
Octadecanol_HMDB0002350	-0.302728	-0.119793	-0.631874	0.529552	0.70607	-6.64306	D08_MPSIIIC
Triethanolamine_HMDB0032538	0.400855	-0.0310056	0.622741	0.535503	0.709367	-6.64878	D08_MPSIIIC
L-Sorbose_HMDB0001266.1	0.229284	-0.0748284	0.610487	0.543538	0.715366	-6.65632	D08_MPSIIIC
Ribitol_HMDB0000508	0.221391	-0.094473	0.580092	0.563736	0.724587	-6.67438	D08_MPSIIIC
1,2,3-Trihydroxybenzene_HMDB0013674	-0.354637	0.0386514	-0.57935	0.564236	0.724587	-6.6748	D08_MPSIIIC
L-Threonine_HMDB0000167	0.270494	0.0522082	0.579123	0.564387	0.724587	-6.67493	D08_MPSIIIC
Mannose 6-phosphate_HMDB0001078.1	0.29227	0.112887	0.567762	0.572035	0.724587	-6.68144	D08_MPSIIIC
3-Dehydroquinate_HMDB0012710	0.280664	0.110267	0.565221	0.573752	0.724587	-6.68288	D08_MPSIIIC
Sarcosine_HMDB0000271	-0.147227	-0.000401593	-0.56042	0.576992	0.724587	-6.68559	D08_MPSIIIC
Beta-Glycerophosphoric acid_HMDB0002520	0.246439	0.0486499	0.55777	0.578802	0.724587	-6.68705	D08_MPSIIIC
Myristic acid_HMDB0000806	-0.180673	0.0364466	-0.557523	0.578959	0.724587	-6.6872	D08_MPSIIIC
2-Deoxyglucose_HMDB0062477	0.247346	0.0601955	0.54027	0.590747	0.734831	-6.69665	D08_MPSIIIC
Azelaic acid_HMDB0000784	-0.337739	0.00644629	-0.523653	0.602194	0.741077	-6.70548	D08_MPSIIIC
Hypotaurine_HMDB0000965	0.253398	0.161898	0.522441	0.603033	0.741077	-6.70611	D08_MPSIIIC
Ethanolamine_HMDB0000149	-0.161663	-0.00410439	-0.502497	0.616905	0.753584	-6.71634	D08_MPSIIIC
L-Lactic acid_HMDB0000190	0.142631	-0.0901601	0.481415	0.631732	0.767103	-6.7267	D08_MPSIIIC
Ergosterol_ HMDB0000878	-0.207965	0.121117	-0.465105	0.643317	0.775512	-6.73441	D08_MPSIIIC
cis-Aconitic acid_HMDB0000072	-0.111298	-0.128562	-0.460966	0.64626	0.775512	-6.73634	D08_MPSIIIC
L-Phenylalanine_HMDB0000159	-0.210358	0.108789	-0.453687	0.651475	0.777198	-6.73966	D08_MPSIIIC
Uracil_HMDB0000300	-0.141796	-0.0971292	-0.442811	0.659276	0.781932	-6.74454	D08_MPSIIIC
Glucaric acid_HMDB0000663	0.133398	-0.185034	0.433143	0.666251	0.785637	-6.74878	D08_MPSIIIC
Gluconic acid_HMDB0000625	0.130627	-0.183106	0.426181	0.671291	0.787031	-6.75177	D08_MPSIIIC
2-Ketobutyric acid_HMDB0000005	-0.149104	0.295636	-0.395372	0.693783	0.808753	-6.76443	D08_MPSIIIC
2-Aminoisobutyric acid_HMDB0001906	0.0844323	-0.0357806	0.368185	0.713853	0.817558	-6.77482	D08_MPSIIIC
Glutamate, gamma-methyl ester_HMDB0061715	-0.207928	-0.065044	-0.367354	0.714477	0.817558	-6.77512	D08_MPSIIIC
Inosine_HMDB0000195	-0.0788948	-0.113501	-0.365309	0.715988	0.817558	-6.77588	D08_MPSIIIC
Oxoglutaric acid_HMDB0000208	0.208642	0.0733404	0.363464	0.717367	0.817558	-6.77654	D08_MPSIIIC
Mevalonolactone_HMDB0006024	0.114195	-0.0539472	0.356621	0.722455	0.818782	-6.77902	D08_MPSIIIC
D-Fructose_HMDB0000660	0.119694	-0.131261	0.34302	0.732618	0.825713	-6.78378	D08_MPSIIIC
Vanillic acid_HMDB0000484	0.150676	-0.0928697	0.330008	0.742392	0.832131	-6.78816	D08_MPSIIIC
Histamine_HMDB0000870	0.140502	0.0748744	0.312336	0.755725	0.838747	-6.79385	D08_MPSIIIC
3-Hydroxybutyric acid_HMDB0000357	-0.141645	0.107428	-0.31129	0.756516	0.838747	-6.79417	D08_MPSIIIC
Fumaric acid_HMDB0000134	-0.0985815	0.10106	-0.283811	0.777398	0.857238	-6.80237	D08_MPSIIIC
Glycine_HMDB0000123	0.129879	-0.010482	0.275387	0.78384	0.859696	-6.80472	D08_MPSIIIC
Stigmasterol_HMDB0000937	-0.112803	0.0773768	-0.200084	0.842002	0.917652	-6.82267	D08_MPSIIIC
Trehalose_HMDB0000975	0.0780162	0.010209	0.191444	0.848739	0.917652	-6.82436	D08_MPSIIIC
Glutathione_HMDB0000125	-0.0207195	0.508225	-0.18581	0.853134	0.917652	-6.82543	D08_MPSIIIC
Mesaconic acid_HMDB0000749	0.0657271	-0.0580899	0.177756	0.859433	0.917652	-6.8269	D08_MPSIIIC
D-Fructose_HMDB0000660.1	-0.0916147	-0.0720469	-0.171406	0.864405	0.917652	-6.82801	D08_MPSIIIC
L-Arginine_HMDB0000517	-0.0925615	0.129858	-0.162158	0.871654	0.917652	-6.82955	D08_MPSIIIC
Adenosine_HMDB0000050	0.0691782	-0.070212	0.16135	0.872288	0.917652	-6.82969	D08_MPSIIIC
(2E)-3-(4-hydroxy-3-methoxyphenyl)prop-2-enal_HMDB0141782	0.085879	0.076763	0.160865	0.872669	0.917652	-6.82976	D08_MPSIIIC
Levoglucosan_HMDB0000640	0.0464001	-0.0675832	0.135934	0.892266	0.933447	-6.83347	D08_MPSIIIC
D-Erythrose 4-phosphate_HMDB0001321	0.062278	-0.0990937	0.117824	0.906549	0.943551	-6.83578	D08_MPSIIIC
Phosphoserine_HMDB0000272	0.0385407	0.131138	0.108451	0.91395	0.946426	-6.83684	D08_MPSIIIC
Thymine_HMDB0000262	-0.0435749	-0.104467	-0.0985271	0.921799	0.949732	-6.83787	D08_MPSIIIC
Methylmalonic acid_HMDB0000202	0.0429012	-0.0789521	0.0901023	0.928466	0.951795	-6.83867	D08_MPSIIIC
Galactitol_HMDB0000107	0.0388783	-0.149308	0.0818615	0.934993	0.953693	-6.83938	D08_MPSIIIC
Glyceraldehyde_HMDB0001051	0.0181453	0.0409436	0.0580228	0.953897	0.968134	-6.84105	D08_MPSIIIC
D-Tagatose_HMDB0003418.1	-0.00668971	-0.148681	-0.0259793	0.979348	0.989045	-6.8424	D08_MPSIIIC
Psicose_2	0.00341548	-0.145948	0.0132271	0.989484	0.990654	-6.84265	D08_MPSIIIC
Sumiki's acid_HMDB0002432	0.00426187	-0.102563	0.0117562	0.990654	0.990654	-6.84267	D08_MPSIIIC

## Sheet: D08_MPSIIIA
name	logFC	AveExpr	t	P.Value	FDR	B	coef
Guanosine_HMDB0000133	1.84124	-0.146184	8.63866	1.27108e-12	2.593e-10	18.4638	D08_MPSIIIA
cis-Aconitic acid_HMDB0000072	-1.70553	-0.128562	-7.06385	9.79404e-10	9.98992e-08	11.9735	D08_MPSIIIA
Saccharopine_HMDB0000279	-2.25467	-0.0144277	-6.17634	3.92225e-08	2.66713e-06	8.38129	D08_MPSIIIA
Homocysteine_HMDB0000742	-1.9986	0.0754041	-5.35385	1.05863e-06	5.39902e-05	5.18709	D08_MPSIIIA
Lactitol_HMDB0040937	-1.65396	-0.114916	-5.22762	1.7147e-06	5.92417e-05	4.72032	D08_MPSIIIA
3-Aminoisobutanoic acid_HMDB0003911	-1.4887	0.012187	-5.22334	1.7424e-06	5.92417e-05	4.70479	D08_MPSIIIA
L-Kynurenine_HMDB0000684	-1.60585	-0.0789268	-4.95361	4.90994e-06	0.00014309	3.70646	D08_MPSIIIA
Methylsuccinic acid_HMDB0001844	1.96156	0.0126487	4.88556	6.41217e-06	0.00016351	3.4509	D08_MPSIIIA
L-Methionine_HMDB0000696	-1.56985	0.0621097	-4.8316	7.78542e-06	0.000176469	3.2632	D08_MPSIIIA
Galacturonic acid_HMDB0002545	-1.84727	-0.176403	-4.70165	1.27557e-05	0.000260216	2.79036	D08_MPSIIIA
L-Homoserine_HMDB0000719	1.34453	-0.0708405	4.57049	2.05216e-05	0.000380582	2.33356	D08_MPSIIIA
L-Cystathionine_HMDB0000099	-1.52446	0.00901884	-4.49605	2.69446e-05	0.000458059	2.07309	D08_MPSIIIA
Mesaconic acid_HMDB0000749	1.6233	-0.0580899	4.39015	3.97127e-05	0.000623184	1.70325	D08_MPSIIIA
Gluconic acid_HMDB0000625	-1.30058	-0.183106	-4.24324	6.67608e-05	0.000916033	1.20737	D08_MPSIIIA
Glucaric acid_HMDB0000663	-1.3038	-0.185034	-4.23344	6.91154e-05	0.000916033	1.17438	D08_MPSIIIA
L-Lysine_HMDB0000182.1	-1.87915	0.0982605	-4.22411	7.18457e-05	0.000916033	1.13846	D08_MPSIIIA
L-Sorbose_HMDB0001266	-1.38327	-0.154959	-4.14124	9.5563e-05	0.00114676	0.866275	D08_MPSIIIA
Tyramine_HMDB0000306	-1.85277	0.103461	-4.10361	0.000109533	0.00124138	0.737609	D08_MPSIIIA
3-Hydroxyglutaric acid_HMDB0000428	1.34663	-0.16109	4.07011	0.000122389	0.00131407	0.631391	D08_MPSIIIA
Vanillic acid_HMDB0000484	-1.85222	-0.0928697	-4.05668	0.000128862	0.0013144	0.583399	D08_MPSIIIA
Sumiki's acid_HMDB0002432	-1.37829	-0.102563	-3.80197	0.000305245	0.00296524	-0.232567	D08_MPSIIIA
D-Alpha-aminobutyric acid_HMDB0000650	-1.54049	0.0912783	-3.58463	0.000624287	0.00578884	-0.90461	D08_MPSIIIA
Guanine_HMDB0000132	0.9084	-0.160005	3.44971	0.000957229	0.00845093	-1.30496	D08_MPSIIIA
Glyceraldehyde_HMDB0001051	1.07507	0.0409436	3.43774	0.000994228	0.00845093	-1.34029	D08_MPSIIIA
Hydroxypropionic acid_HMDB0000700	1.11975	-0.058702	3.22646	0.00191153	0.0155981	-1.9475	D08_MPSIIIA
Levoglucosan_HMDB0000640	1.09674	-0.0675832	3.21303	0.00199091	0.015621	-1.98513	D08_MPSIIIA
Heptadecanoic acid_HMDB0002259	1.001	-0.215221	3.16798	0.00228044	0.01723	-2.11055	D08_MPSIIIA
L-Threonine_HMDB0000167	-1.46132	0.0522082	-3.12867	0.00257039	0.0187271	-2.22035	D08_MPSIIIA
Methylmalonic acid_HMDB0000202	1.46039	-0.0789521	3.06715	0.00308342	0.0216903	-2.3878	D08_MPSIIIA
Mevalonolactone_HMDB0006024	0.961398	-0.0539472	3.00236	0.00371876	0.0252875	-2.56023	D08_MPSIIIA
3-Phosphoglyceric acid_HMDB0000807	1.43233	-0.0344343	2.97144	0.00407423	0.0268111	-2.64327	D08_MPSIIIA
L-Asparagine_HMDB0000168	1.32234	0.029022	2.89432	0.0050795	0.0323818	-2.84459	D08_MPSIIIA
L-Isoleucine_HMDB0000172	-1.52792	0.143984	-2.86232	0.00556027	0.0333616	-2.92691	D08_MPSIIIA
Itaconic acid_HMDB0002092	1.01566	0.0569977	2.86199	0.00555794	0.0333616	-2.92695	D08_MPSIIIA
Taurine_HMDB0000251	-1.19344	0.118567	-2.83162	0.00606047	0.0353239	-3.0052	D08_MPSIIIA
N-Acetyl-L-methionine_HMDB0011745.1	-1.14321	0.117118	-2.79926	0.00663241	0.0375837	-3.087	D08_MPSIIIA
Fumaric acid_HMDB0000134	0.945574	0.10106	2.72226	0.00818711	0.0451398	-3.27788	D08_MPSIIIA
(S)-3-Hydroxyisobutyric acid_HMDB0000023	-0.942549	-0.0214828	-2.71207	0.00841774	0.0451899	-3.30293	D08_MPSIIIA
L-Glutamine_HMDB0000641	1.26775	0.0881603	2.64841	0.0100103	0.0501344	-3.4584	D08_MPSIIIA
Capric acid_HMDB0000511	0.849474	0.0935364	2.64732	0.0100275	0.0501344	-3.46036	D08_MPSIIIA
D-Fructose_HMDB0000660	-0.923131	-0.131261	-2.64552	0.010076	0.0501344	-3.4647	D08_MPSIIIA
Protocatechuic acid_HMDB0001856	1.30795	0.045203	2.62589	0.0106316	0.0516391	-3.51243	D08_MPSIIIA
L-Phenylalanine_HMDB0000159	-1.21036	0.108789	-2.61043	0.0110781	0.0525566	-3.5493	D08_MPSIIIA
2,3-Dihydroxybutanedioic acid_HMDB0059916	-1.16848	0.0200925	-2.60007	0.0113869	0.0527936	-3.57391	D08_MPSIIIA
2-Aminoheptanedioic acid_HMDB0034252	1.03079	-0.0543676	2.58506	0.0118479	0.0528424	-3.60941	D08_MPSIIIA
Citric acid_HMDB0000094	1.02294	-0.0545148	2.5829	0.0119155	0.0528424	-3.6145	D08_MPSIIIA
Adenosine_HMDB0000050	1.0952	-0.070212	2.55444	0.0128412	0.0557363	-3.68132	D08_MPSIIIA
D-Threitol_HMDB0004136	-0.712253	-0.0655155	-2.50849	0.0144577	0.0614454	-3.78733	D08_MPSIIIA
L-Arginine_HMDB0000517	1.42711	0.129858	2.50015	0.0147888	0.0615699	-3.80705	D08_MPSIIIA
L-Sorbose_HMDB0001266.1	-0.934666	-0.0748284	-2.48862	0.015232	0.0621464	-3.83336	D08_MPSIIIA
2-Aminoisobutyric acid_HMDB0001906	-0.567345	-0.0357806	-2.47403	0.0158014	0.0632057	-3.86624	D08_MPSIIIA
Mannitol_HMDB0000765	-0.511542	-0.213449	-2.46037	0.0163644	0.064199	-3.89726	D08_MPSIIIA
Sorbitol_HMDB0000247	-0.500218	-0.211241	-2.40184	0.0189858	0.0730773	-4.02857	D08_MPSIIIA
D-Tagatose_HMDB0003418.1	-0.599405	-0.148681	-2.32777	0.022837	0.0856377	-4.19088	D08_MPSIIIA
Maleic acid_HMDB0000176	0.924201	0.0876761	2.32367	0.0230886	0.0856377	-4.20013	D08_MPSIIIA
Oxoglutaric acid_HMDB0000208	-1.31601	0.0733404	-2.29254	0.0249211	0.0905811	-4.26692	D08_MPSIIIA
Trehalose 6-phosphate_HMDB0001124	0.720716	-0.0286708	2.2859	0.0253094	0.0905811	-4.28074	D08_MPSIIIA
Dodecanoic acid_HMDB0000638	0.570845	0.0344006	2.20589	0.030695	0.107962	-4.44848	D08_MPSIIIA
Psicose_2	-0.565023	-0.145948	-2.18816	0.0320169	0.11062	-4.48496	D08_MPSIIIA
Ketoleucine_HMDB0000695	-1.20339	0.07973	-2.18166	0.0325354	0.11062	-4.49853	D08_MPSIIIA
Dihydrouracil_HMDB0000076	-0.612133	-0.0652264	-2.16652	0.0336974	0.112693	-4.52913	D08_MPSIIIA
Myristic acid_HMDB0000806	0.696797	0.0364466	2.15018	0.0350177	0.11522	-4.56223	D08_MPSIIIA
L-Lactic acid_HMDB0000190	0.627412	-0.0901601	2.11768	0.037776	0.122322	-4.62741	D08_MPSIIIA
N-Acetylglutamine_HMDB0006029	-0.72101	-0.0885559	-2.08801	0.0404583	0.127964	-4.68615	D08_MPSIIIA
Ribitol_HMDB0000508	-0.795678	-0.094473	-2.08485	0.0407727	0.127964	-4.69255	D08_MPSIIIA
L-Tryptophan_HMDB0000929	-0.985189	0.0398405	-2.04413	0.0447504	0.137709	-4.77189	D08_MPSIIIA
D-Xylitol_HMDB0002917	-0.699219	-0.165582	-2.03921	0.0452281	0.137709	-4.78118	D08_MPSIIIA
Linoleic acid_HMDB0000673	1.13205	0.111662	2.01961	0.0473003	0.141425	-4.81897	D08_MPSIIIA
Acetylglycine_HMDB0000532	1.14499	0.0747891	2.01153	0.0481679	0.141425	-4.83438	D08_MPSIIIA
Glycerol_HMDB0000131	1.04899	0.0929863	2.00821	0.0485282	0.141425	-4.8407	D08_MPSIIIA
Isocitric acid_HMDB0000193	0.803646	-0.0518332	1.92781	0.0579856	0.164992	-4.99076	D08_MPSIIIA
Malic acid_HMDB0000744	0.809949	-0.0105129	1.92587	0.0582323	0.164992	-4.99432	D08_MPSIIIA
Sebacic acid_HMDB0000792	-0.936348	-0.0435165	-1.87179	0.0654651	0.182944	-5.09208	D08_MPSIIIA
D-Arabitol_HMDB0000568	-0.649129	-0.167625	-1.86351	0.0666108	0.183221	-5.10672	D08_MPSIIIA
Methionine sulfone_HMDB0062174	-0.764356	-0.0560071	-1.85845	0.0673608	0.183221	-5.1158	D08_MPSIIIA
Cadaverine_HMDB0002322	0.468539	-0.136883	1.84879	0.0687344	0.184498	-5.13277	D08_MPSIIIA
Nicotinic acid_HMDB0001488	-0.613997	-0.178103	-1.82977	0.0715681	0.185018	-5.1662	D08_MPSIIIA
Phenyllactic acid_HMDB0000779	-0.620149	-0.142279	-1.82866	0.071736	0.185018	-5.16814	D08_MPSIIIA
Glycine_HMDB0000123	-0.862207	-0.010482	-1.82817	0.0718367	0.185018	-5.16908	D08_MPSIIIA
3-Hydroxymethylglutaric acid_HMDB0000355	0.811396	0.0174886	1.82345	0.072556	0.185018	-5.17732	D08_MPSIIIA
Homogentisic acid_HMDB0000130	-0.737435	-0.0104654	-1.8172	0.0735188	0.185158	-5.1882	D08_MPSIIIA
L-Lysine_HMDB0000182	-0.950911	0.114213	-1.81124	0.0744454	0.185206	-5.19853	D08_MPSIIIA
Caproic acid_HMDB0000535	1.02034	0.0890013	1.76996	0.0811405	0.19943	-5.26929	D08_MPSIIIA
Xanthylic acid_HMDB0001554	0.903182	-0.0538045	1.75973	0.0828751	0.201268	-5.28659	D08_MPSIIIA
Adenosine monophosphate_HMDB0000045	0.892951	-0.0538927	1.74402	0.0855985	0.205436	-5.31299	D08_MPSIIIA
Cytosine_HMDB0000630	0.487145	-0.0251001	1.73294	0.0875342	0.207639	-5.33141	D08_MPSIIIA
Spermidine_HMDB0001257	-0.640289	-0.0173967	-1.7227	0.0894054	0.20964	-5.34846	D08_MPSIIIA
Tryptamine_HMDB0000303	-0.629924	-0.0152156	-1.66354	0.100724	0.233496	-5.44481	D08_MPSIIIA
N-Acetyl-L-aspartic acid_HMDB0000812.1	0.800898	0.122683	1.64707	0.104081	0.238568	-5.47109	D08_MPSIIIA
Niacinamide_HMDB0001406	0.531307	-0.00460314	1.6287	0.107895	0.244562	-5.50006	D08_MPSIIIA
Ethanolamine_HMDB0000149.1	-0.714334	-0.0202589	-1.60985	0.111986	0.251046	-5.52956	D08_MPSIIIA
5-Aminopentanoic acid_HMDB0003355	0.720173	0.211921	1.60404	0.113263	0.251148	-5.53858	D08_MPSIIIA
Phenylacetic acid_HMDB0000209	-0.839215	-0.047438	-1.58624	0.117246	0.257184	-5.56601	D08_MPSIIIA
Inositol phosphate_HMDB0002985	0.704663	0.0719876	1.56199	0.122854	0.26662	-5.60293	D08_MPSIIIA
N-Acetylputrescine_HMDB0002064	0.875493	0.187133	1.54234	0.127553	0.273904	-5.63245	D08_MPSIIIA
Glycolic acid_HMDB0000115	-0.61943	-0.0449626	-1.50284	0.137433	0.292045	-5.69076	D08_MPSIIIA
L-Asparagine_HMDB0000168.1	0.616227	0.0640839	1.49215	0.140206	0.294867	-5.70628	D08_MPSIIIA
Beta-Glycerophosphoric acid_HMDB0002520	0.656544	0.0486499	1.48597	0.141832	0.295241	-5.71522	D08_MPSIIIA
Acetylglycine_HMDB0000532.1	0.921234	0.0254263	1.47088	0.14586	0.30056	-5.73689	D08_MPSIIIA
Dopamine_HMDB0000073	-0.545796	0.0132546	-1.45034	0.151477	0.309013	-5.76604	D08_MPSIIIA
Glycerol 1-octadecanoate_HMDB0031075	-0.479403	-0.0878773	-1.44334	0.153411	0.30986	-5.77589	D08_MPSIIIA
Glyceric acid_HMDB0000139	0.778376	0.0904606	1.41138	0.162614	0.325228	-5.82028	D08_MPSIIIA
Galactitol_HMDB0000107	0.666606	-0.149308	1.40359	0.164914	0.326626	-5.83096	D08_MPSIIIA
Hypotaurine_HMDB0000965	-0.678002	0.161898	-1.39786	0.166622	0.326836	-5.83879	D08_MPSIIIA
Hydroxyphenyllactic acid_HMDB0000755	-0.472177	-0.125596	-1.38172	0.171477	0.329414	-5.86065	D08_MPSIIIA
L-2-Hydroxyglutaric acid_HMDB0000694	0.155541	0.440591	1.38051	0.171846	0.329414	-5.86228	D08_MPSIIIA
Caprylic acid_HMDB0000482	0.402857	0.235474	1.37747	0.172781	0.329414	-5.86638	D08_MPSIIIA
7-Methylguanine_HMDB0000897	0.333023	-0.110738	1.37115	0.174734	0.330053	-5.87485	D08_MPSIIIA
D-Xylose_HMDB0000098	-0.723853	-0.0906679	-1.36412	0.176953	0.331178	-5.88422	D08_MPSIIIA
Phosphoserine_HMDB0000272	0.477791	0.131138	1.34447	0.183167	0.337261	-5.9102	D08_MPSIIIA
Pantothenic acid_HMDB0000210	0.545422	0.0253363	1.34348	0.18351	0.337261	-5.9115	D08_MPSIIIA
Pelargonic acid_HMDB0000847	0.467225	0.165409	1.31486	0.192877	0.351312	-5.94866	D08_MPSIIIA
Hypoxanthine_HMDB0000157	0.589643	-0.10912	1.27094	0.208006	0.375516	-6.0042	D08_MPSIIIA
Oxalacetic acid_HMDB0000223	0.659635	0.0958125	1.2499	0.215548	0.385718	-6.03018	D08_MPSIIIA
Triethanolamine_HMDB0032538	0.795444	-0.0310056	1.23575	0.220733	0.391561	-6.04742	D08_MPSIIIA
Psicose_1	-0.387211	-0.058911	-1.19919	0.23452	0.411037	-6.09109	D08_MPSIIIA
Lyxose_HMDB0003402_1	-0.635721	-0.100213	-1.1961	0.235742	0.411037	-6.09471	D08_MPSIIIA
Oxalic acid_HMDB0002329	0.481314	0.144925	1.18269	0.240981	0.416163	-6.11037	D08_MPSIIIA
Gamma-Aminobutyric acid_HMDB0000112	0.624809	0.0742503	1.17818	0.242761	0.416163	-6.1156	D08_MPSIIIA
Elaidic acid_HMDB0000573	0.723779	0.111935	1.17069	0.24574	0.417758	-6.12424	D08_MPSIIIA
Oleic acid_HMDB0000207	0.709019	0.115386	1.14524	0.256059	0.428955	-6.15322	D08_MPSIIIA
4-Hydroxybenzoic acid_HMDB0000500	-0.43595	-0.0693115	-1.14316	0.256911	0.428955	-6.15556	D08_MPSIIIA
Azelaic acid_HMDB0000784	0.734616	0.00644629	1.139	0.258634	0.428955	-6.16022	D08_MPSIIIA
p-Octopamine_HMDB0004825	-0.470004	0.0578165	-1.11847	0.267237	0.439648	-6.18302	D08_MPSIIIA
D-Ribose 5-phosphate_HMDB0001548	0.446702	0.0810653	1.0343	0.304599	0.493461	-6.2723	D08_MPSIIIA
1,2,3-Trihydroxybenzene_HMDB0013674	0.63288	0.0386514	1.0339	0.304785	0.493461	-6.27271	D08_MPSIIIA
2-Hydroxy-3-methylbutyric acid_HMDB0000407	-0.336558	-0.0524525	-1.02543	0.308712	0.495884	-6.28134	D08_MPSIIIA
Cholesterol_HMDB0000067	0.35956	0.0453104	1.0078	0.317043	0.505288	-6.29903	D08_MPSIIIA
N-Acetyl-L-methionine_HMDB0011745	0.521451	0.148283	0.997845	0.321833	0.508945	-6.30887	D08_MPSIIIA
Octadecanol_HMDB0002350	-0.475566	-0.119793	-0.992632	0.324349	0.508979	-6.314	D08_MPSIIIA
Acetoacetic acid_HMDB0000060.1	0.460846	0.164035	0.932308	0.354421	0.551922	-6.37141	D08_MPSIIIA
Uridine_HMDB0000296.1	-0.357683	-0.206615	-0.918172	0.36172	0.559021	-6.38436	D08_MPSIIIA
D-Ribose 5-phosphate_HMDB0001548.1	0.414636	0.0888337	0.904553	0.368842	0.565743	-6.39665	D08_MPSIIIA
Glutaric acid_HMDB0000661	-0.446849	0.0676334	-0.880762	0.381497	0.575623	-6.41769	D08_MPSIIIA
MG(18:0e/0:0/0:0)_HMDB0011143	0.505862	0.137873	0.878794	0.382556	0.575623	-6.4194	D08_MPSIIIA
D-Arabinose_HMDB0029942	-0.493728	-0.0710207	-0.876582	0.383748	0.575623	-6.42133	D08_MPSIIIA
DL-2-Aminooctanoic acid_HMDB0000991	0.257604	0.0167338	0.847603	0.399565	0.594973	-6.44611	D08_MPSIIIA
1-Hexadecanol_HMDB0003424	-0.526108	-0.137515	-0.831934	0.40831	0.603588	-6.45915	D08_MPSIIIA
D-Sedoheptulose 7-phosphate_HMDB0001068	0.454387	-0.167715	0.818871	0.415672	0.610052	-6.46985	D08_MPSIIIA
Uric acid_HMDB0000289	0.42796	-0.0334523	0.767396	0.445458	0.649096	-6.51039	D08_MPSIIIA
Benzoic acid_HMDB0001870	0.157766	-0.273945	0.741361	0.460968	0.665157	-6.52993	D08_MPSIIIA
Ethanolamine_HMDB0000149	-0.237426	-0.00410439	-0.737991	0.463001	0.665157	-6.53241	D08_MPSIIIA
O-Phosphoethanolamine_HMDB0000224.1	-0.349872	0.0919109	-0.724072	0.471463	0.672577	-6.54251	D08_MPSIIIA
Glucose 6-phosphate_HMDB0001401	0.369184	-0.13326	0.714611	0.477254	0.67611	-6.54928	D08_MPSIIIA
2-Ketobutyric acid_HMDB0000005	-0.265229	0.295636	-0.703294	0.48423	0.681262	-6.55726	D08_MPSIIIA
3-Hydroxybutyric acid_HMDB0000357	-0.316753	0.107428	-0.696122	0.488685	0.68282	-6.56226	D08_MPSIIIA
Fructose 6-phosphate_HMDB0000124	0.379669	-0.167311	0.67395	0.502589	0.695957	-6.57737	D08_MPSIIIA
Uridine_HMDB0000296	0.160898	-0.102636	0.669331	0.505498	0.695957	-6.58048	D08_MPSIIIA
Palmitoleic acid_HMDB0003229	0.345359	0.0902707	0.664906	0.508321	0.695957	-6.5834	D08_MPSIIIA
Pyruvic acid_HMDB0000243	-0.354657	0.0214443	-0.655569	0.514276	0.699416	-6.58954	D08_MPSIIIA
myo-Inositol_HMDB0000211	0.204216	0.045752	0.637824	0.525682	0.705145	-6.60099	D08_MPSIIIA
Lyxose_HMDB0003402_2	-0.356789	-0.0845214	-0.634576	0.527799	0.705145	-6.60303	D08_MPSIIIA
Glycyl-glycine_HMDB0011733	-0.383741	0.000671722	-0.632942	0.528859	0.705145	-6.60406	D08_MPSIIIA
3-Hydroxyanthranilic acid_HMDB0001476	0.319416	-0.0187888	0.612868	0.541974	0.717939	-6.61652	D08_MPSIIIA
D-Tagatose_HMDB0003418	-0.206897	-0.0523433	-0.607054	0.545791	0.718331	-6.62007	D08_MPSIIIA
D-Erythrose 4-phosphate_HMDB0001321	-0.314866	-0.0990937	-0.595695	0.553324	0.723577	-6.62687	D08_MPSIIIA
Histamine_HMDB0000870	0.258477	0.0748744	0.574592	0.567431	0.735607	-6.63918	D08_MPSIIIA
Trehalose_HMDB0000975	0.232332	0.010209	0.57012	0.570444	0.735607	-6.64174	D08_MPSIIIA
Xanthine_HMDB0000292	-0.167185	-0.103861	-0.565812	0.573341	0.735607	-6.64419	D08_MPSIIIA
Glucose 6-phosphate_HMDB0001401.1	0.288152	-0.125296	0.55993	0.577336	0.736104	-6.64748	D08_MPSIIIA
Oleamide_HMDB0002117	0.21838	0.0899406	0.540438	0.590631	0.748377	-6.65818	D08_MPSIIIA
Hydroquinone_HMDB0002434	0.264383	0.15993	0.532129	0.596342	0.750949	-6.66263	D08_MPSIIIA
N-Acetyl-L-aspartic acid_HMDB0000812	0.199899	0.078754	0.515691	0.607715	0.760576	-6.67122	D08_MPSIIIA
L-Alanine_HMDB0000161	0.224179	-0.0367192	0.48802	0.62708	0.780026	-6.68509	D08_MPSIIIA
Acetoacetic acid_HMDB0000060	-0.256352	0.123561	-0.473661	0.637233	0.785403	-6.69199	D08_MPSIIIA
Erythritol_HMDB0002994	0.129945	-0.343714	0.471015	0.639102	0.785403	-6.69325	D08_MPSIIIA
Alpha-ketoisovaleric acid_HMDB0000019	-0.271546	0.0144383	-0.443235	0.658979	0.797257	-6.70592	D08_MPSIIIA
Hydroxylamine_HMDB0003338	-0.240786	0.115766	-0.441528	0.660208	0.797257	-6.70668	D08_MPSIIIA
N6-Acetyl-L-lysine_HMDB0000206	-0.218581	0.0227146	-0.441161	0.660473	0.797257	-6.70684	D08_MPSIIIA
Glutathione_HMDB0000125	0.0479575	0.508225	0.430079	0.668467	0.80216	-6.71167	D08_MPSIIIA
N-Acetylserine_HMDB0002931	0.232466	0.00711738	0.42265	0.673862	0.803905	-6.71483	D08_MPSIIIA
Adenine_HMDB0000034	-0.226602	0.00412528	-0.409983	0.683085	0.810171	-6.7201	D08_MPSIIIA
Deoxyuridine_HMDB0000012	0.0909505	-0.105913	0.367797	0.714141	0.838746	-6.73652	D08_MPSIIIA
Dimethylglycine_HMDB0000092	0.185709	0.0379109	0.36611	0.715401	0.838746	-6.73713	D08_MPSIIIA
Pyruvic acid_HMDB0000243.1	0.145491	-0.259951	0.35155	0.726244	0.846593	-6.74236	D08_MPSIIIA
2-Deoxyglucose_HMDB0062477	0.157736	0.0601955	0.344537	0.731488	0.847861	-6.7448	D08_MPSIIIA
D-Ribose_HMDB0000283	-0.159747	0.0432866	-0.335334	0.738388	0.851024	-6.74793	D08_MPSIIIA
(2E)-3-(4-hydroxy-3-methoxyphenyl)prop-2-enal_HMDB0141782	0.167372	0.076763	0.313515	0.754833	0.865089	-6.75501	D08_MPSIIIA
Dihydroxyacetone phosphate_HMDB0001473	-0.147855	-0.0234611	-0.30592	0.760585	0.866812	-6.75737	D08_MPSIIIA
L-Glutamic acid_HMDB0000148	0.0748267	0.0900493	0.226928	0.821145	0.923529	-6.77844	D08_MPSIIIA
Alpha-Hydroxyisobutyric acid_HMDB0000729	0.125682	0.154331	0.222706	0.82442	0.923529	-6.77939	D08_MPSIIIA
Mannose 6-phosphate_HMDB0001078	0.114291	-0.132792	0.217995	0.828075	0.923529	-6.78043	D08_MPSIIIA
Gamma-Aminobutyric acid_HMDB0000112.1	0.120778	0.031573	0.217499	0.82846	0.923529	-6.78053	D08_MPSIIIA
Glycerol 3-phosphate_HMDB0000126	-0.0995391	-0.0251832	-0.205073	0.838117	0.929217	-6.78316	D08_MPSIIIA
Putrescine_HMDB0001414	0.0726151	-0.0350532	0.186212	0.852823	0.933294	-6.78686	D08_MPSIIIA
5'-Methylthioadenosine_HMDB0001173	0.0497636	0.0315094	0.184495	0.854162	0.933294	-6.78718	D08_MPSIIIA
p-Hydroxyphenylacetic acid_HMDB0000020	-0.0938042	0.0383283	-0.182762	0.85552	0.933294	-6.7875	D08_MPSIIIA
Ergosterol_ HMDB0000878	-0.0694854	0.121117	-0.155401	0.876958	0.951592	-6.79213	D08_MPSIIIA
Mannose 6-phosphate_HMDB0001078.1	0.0767137	0.112887	0.149024	0.881969	0.951966	-6.7931	D08_MPSIIIA
Allantoin_HMDB0000462	-0.0752614	-0.07551	-0.133403	0.894262	0.960155	-6.79531	D08_MPSIIIA
Uracil_HMDB0000300	-0.0348653	-0.0971292	-0.10888	0.913611	0.970166	-6.79829	D08_MPSIIIA
Thymine_HMDB0000262	0.0474575	-0.104467	0.107306	0.914857	0.970166	-6.79846	D08_MPSIIIA
Tetrahydrofolic acid-3TMS (Putative)	-0.0216304	-0.11896	-0.101094	0.919767	0.970166	-6.79911	D08_MPSIIIA
D-Fructose_HMDB0000660.1	-0.0495201	-0.0720469	-0.0926495	0.92645	0.970166	-6.79993	D08_MPSIIIA
Adipic acid_HMDB0000448	-0.040115	0.0723353	-0.0844676	0.932929	0.970166	-6.80066	D08_MPSIIIA
Ornithine_HMDB0000214	0.0444719	0.150587	0.0745466	0.940791	0.970166	-6.80145	D08_MPSIIIA
Inosine_HMDB0000195	0.0159169	-0.113501	0.0737005	0.94146	0.970166	-6.80151	D08_MPSIIIA
Glutamate, gamma-methyl ester_HMDB0061715	0.0415938	-0.065044	0.0734852	0.941632	0.970166	-6.80153	D08_MPSIIIA
Cyclic AMP_HMDB0000058	0.0268988	0.0219677	0.0584365	0.953569	0.975188	-6.80252	D08_MPSIIIA
O-Phosphoethanolamine_HMDB0000224	0.024534	0.146257	0.0552896	0.956067	0.975188	-6.8027	D08_MPSIIIA
Stigmasterol_HMDB0000937	-0.0183513	0.0773768	-0.0325505	0.974127	0.988666	-6.8037	D08_MPSIIIA
Sarcosine_HMDB0000271	-0.00661998	-0.000401593	-0.025199	0.979968	0.989516	-6.80391	D08_MPSIIIA
3-Dehydroquinate_HMDB0012710	0.0095785	0.110267	0.0192899	0.984665	0.989516	-6.80404	D08_MPSIIIA
L-Cysteine_HMDB0000574	0.000446976	-0.0357398	0.000940677	0.999252	0.999252	-6.80423	D08_MPSIIIA

## Sheet: D15_MPSIIIC
name	logFC	AveExpr	t	P.Value	FDR	B	coef
Tetrahydrofolic acid-3TMS (Putative)	2.28832	-0.11896	10.6949	2.43497e-16	4.96734e-14	26.8408	D15_MPSIIIC
Mannitol_HMDB0000765	1.45317	-0.213449	6.98933	1.33824e-09	8.22013e-08	11.6328	D15_MPSIIIC
Guanosine_HMDB0000133	1.48465	-0.146184	6.96561	1.4779e-09	8.22013e-08	11.5357	D15_MPSIIIC
Sorbitol_HMDB0000247	1.44637	-0.211241	6.94487	1.61179e-09	8.22013e-08	11.4509	D15_MPSIIIC
7-Methylguanine_HMDB0000897	1.54174	-0.110738	6.34775	1.92177e-08	7.84081e-07	9.03002	D15_MPSIIIC
Guanine_HMDB0000132	1.43723	-0.160005	5.45798	6.9616e-07	2.36694e-05	5.53772	D15_MPSIIIC
Erythritol_HMDB0002994	1.42599	-0.343714	5.16881	2.15179e-06	6.27094e-05	4.44496	D15_MPSIIIC
Gluconic acid_HMDB0000625	-1.44715	-0.183106	-4.72144	1.17548e-05	0.000268901	2.80742	D15_MPSIIIC
Glucaric acid_HMDB0000663	-1.45333	-0.185034	-4.71897	1.18633e-05	0.000268901	2.79859	D15_MPSIIIC
2-Aminoisobutyric acid_HMDB0001906	1.05514	-0.0357806	4.60116	1.83358e-05	0.000374051	2.38017	D15_MPSIIIC
Xanthine_HMDB0000292	1.26852	-0.103861	4.29309	5.59213e-05	0.00103709	1.31237	D15_MPSIIIC
Cadaverine_HMDB0002322	1.00323	-0.136883	3.95861	0.000179525	0.00284597	0.202185	D15_MPSIIIC
Levoglucosan_HMDB0000640	-1.35025	-0.0675832	-3.9557	0.000181361	0.00284597	0.192583	D15_MPSIIIC
Homogentisic acid_HMDB0000130	-1.56598	-0.0104654	-3.85892	0.000252839	0.00368422	-0.121295	D15_MPSIIIC
Pantothenic acid_HMDB0000210	1.39582	0.0253363	3.43816	0.000995813	0.0135431	-1.41076	D15_MPSIIIC
myo-Inositol_HMDB0000211	-1.01413	0.045752	-3.16741	0.00228437	0.0282332	-2.18342	D15_MPSIIIC
Taurine_HMDB0000251	1.3241	0.118567	3.14164	0.00247295	0.0282332	-2.25615	D15_MPSIIIC
N-Acetyl-L-methionine_HMDB0011745.1	1.28203	0.117118	3.13918	0.00249117	0.0282332	-2.26293	D15_MPSIIIC
N-Acetylglutamine_HMDB0006029	-1.02388	-0.0885559	-2.9651	0.00414195	0.0444714	-2.73127	D15_MPSIIIC
D-Arabitol_HMDB0000568	-1.02458	-0.167625	-2.94135	0.00443452	0.0452321	-2.79376	D15_MPSIIIC
Phosphoserine_HMDB0000272	-1.02845	0.131138	-2.89398	0.00507722	0.0490928	-2.91738	D15_MPSIIIC
2-Hydroxy-3-methylbutyric acid_HMDB0000407	-0.944959	-0.0524525	-2.87911	0.00529432	0.0490928	-2.95567	D15_MPSIIIC
p-Octopamine_HMDB0004825	1.13654	0.0578165	2.70463	0.00860135	0.0762902	-3.39568	D15_MPSIIIC
D-Xylitol_HMDB0002917	-0.918195	-0.165582	-2.67784	0.00923672	0.0785121	-3.46042	D15_MPSIIIC
D-Erythrose 4-phosphate_HMDB0001321	-1.39366	-0.0990937	-2.63666	0.0103303	0.0820523	-3.56071	D15_MPSIIIC
L-Alanine_HMDB0000161	-1.20908	-0.0367192	-2.63207	0.0104576	0.0820523	-3.57173	D15_MPSIIIC
Tryptamine_HMDB0000303	0.964351	-0.0152156	2.54672	0.0131005	0.0989813	-3.77371	D15_MPSIIIC
Spermidine_HMDB0001257	0.926211	-0.0173967	2.49197	0.0151007	0.110019	-3.90042	D15_MPSIIIC
Homocysteine_HMDB0000742	-0.920087	0.0754041	-2.46473	0.0161958	0.113929	-3.96264	D15_MPSIIIC
Histamine_HMDB0000870	1.05952	0.0748744	2.3553	0.0213498	0.145179	-4.2068	D15_MPSIIIC
Saccharopine_HMDB0000279	-0.844552	-0.0144277	-2.31352	0.0236633	0.154448	-4.29733	D15_MPSIIIC
L-Homoserine_HMDB0000719	-0.674667	-0.0708405	-2.29341	0.0248482	0.154448	-4.34031	D15_MPSIIIC
Gamma-Aminobutyric acid_HMDB0000112.1	1.27248	0.031573	2.29151	0.0249842	0.154448	-4.34474	D15_MPSIIIC
Hypoxanthine_HMDB0000157	1.04912	-0.10912	2.26133	0.0268866	0.16132	-4.40886	D15_MPSIIIC
Niacinamide_HMDB0001406	-0.725808	-0.00460314	-2.22494	0.0293294	0.170948	-4.4849	D15_MPSIIIC
L-Kynurenine_HMDB0000684	-0.694907	-0.0789268	-2.14361	0.0355613	0.193007	-4.6517	D15_MPSIIIC
Glutamate, gamma-methyl ester_HMDB0061715	-1.21066	-0.065044	-2.13893	0.0359745	0.193007	-4.66137	D15_MPSIIIC
Hydroquinone_HMDB0002434	-1.05834	0.15993	-2.13014	0.0367198	0.193007	-4.67903	D15_MPSIIIC
L-Glutamic acid_HMDB0000148	-0.701615	0.0900493	-2.1278	0.0368984	0.193007	-4.68349	D15_MPSIIIC
Uridine_HMDB0000296	0.494559	-0.102636	2.05735	0.0434005	0.221115	-4.82262	D15_MPSIIIC
Lactitol_HMDB0040937	-0.644606	-0.114916	-2.03738	0.0454164	0.221115	-4.86132	D15_MPSIIIC
(S)-3-Hydroxyisobutyric acid_HMDB0000023	-0.707706	-0.0214828	-2.03634	0.0455237	0.221115	-4.86333	D15_MPSIIIC
Ethanolamine_HMDB0000149.1	0.885197	-0.0202589	1.99491	0.0499946	0.237184	-4.94266	D15_MPSIIIC
3-Aminoisobutanoic acid_HMDB0003911	0.557028	0.012187	1.95443	0.0546685	0.253463	-5.01844	D15_MPSIIIC
Mevalonolactone_HMDB0006024	0.610485	-0.0539472	1.90649	0.060716	0.272914	-5.10658	D15_MPSIIIC
Glucose 6-phosphate_HMDB0001401.1	-0.978025	-0.125296	-1.90047	0.0615394	0.272914	-5.11763	D15_MPSIIIC
Adenine_HMDB0000034	1.03771	0.00412528	1.8775	0.0646671	0.280683	-5.15904	D15_MPSIIIC
L-Cysteine_HMDB0000574	-0.885056	-0.0357398	-1.86263	0.0667614	0.283736	-5.1856	D15_MPSIIIC
Inositol phosphate_HMDB0002985	0.831798	0.0719876	1.84381	0.0694951	0.289327	-5.21895	D15_MPSIIIC
Maleic acid_HMDB0000176	-0.724176	0.0876761	-1.82076	0.0729699	0.297717	-5.25938	D15_MPSIIIC
Acetylglycine_HMDB0000532	1.02652	0.0747891	1.8034	0.0756811	0.302724	-5.28951	D15_MPSIIIC
(2E)-3-(4-hydroxy-3-methoxyphenyl)prop-2-enal_HMDB0141782	-0.940797	0.076763	-1.76226	0.0824432	0.32143	-5.35988	D15_MPSIIIC
Lyxose_HMDB0003402_1	-0.933324	-0.100213	-1.75604	0.0835089	0.32143	-5.3704	D15_MPSIIIC
Glucose 6-phosphate_HMDB0001401	-0.901516	-0.13326	-1.74502	0.0854229	0.322031	-5.38893	D15_MPSIIIC
Trehalose_HMDB0000975	-0.707891	0.010209	-1.73709	0.0868221	0.322031	-5.4022	D15_MPSIIIC
Heptadecanoic acid_HMDB0002259	-0.538963	-0.215221	-1.70573	0.0925189	0.337033	-5.45411	D15_MPSIIIC
Protocatechuic acid_HMDB0001856	-0.840331	0.045203	-1.68709	0.0960923	0.343909	-5.48463	D15_MPSIIIC
Ornithine_HMDB0000214	0.970627	0.150587	1.62703	0.108279	0.380845	-5.5807	D15_MPSIIIC
Alpha-ketoisovaleric acid_HMDB0000019	-0.97773	0.0144383	-1.59591	0.115068	0.397861	-5.6292	D15_MPSIIIC
D-Xylose_HMDB0000098	-0.833401	-0.0906679	-1.57056	0.120848	0.410884	-5.66807	D15_MPSIIIC
L-Methionine_HMDB0000696	-0.501359	0.0621097	-1.54306	0.127353	0.425901	-5.70958	D15_MPSIIIC
Hypotaurine_HMDB0000965	0.738934	0.161898	1.52349	0.132197	0.430576	-5.73873	D15_MPSIIIC
Oxalic acid_HMDB0002329	-0.618325	0.144925	-1.51936	0.133231	0.430576	-5.74483	D15_MPSIIIC
2,3-Dihydroxybutanedioic acid_HMDB0059916	-0.676505	0.0200925	-1.50534	0.136791	0.430576	-5.76543	D15_MPSIIIC
Benzoic acid_HMDB0001870	-0.319986	-0.273945	-1.50366	0.137193	0.430576	-5.76787	D15_MPSIIIC
Dimethylglycine_HMDB0000092	0.753919	0.0379109	1.48629	0.141747	0.433588	-5.79313	D15_MPSIIIC
Glycyl-glycine_HMDB0011733	0.895795	0.000671722	1.47752	0.144075	0.433588	-5.80577	D15_MPSIIIC
Lyxose_HMDB0003402_2	-0.829781	-0.0845214	-1.47583	0.144529	0.433588	-5.80821	D15_MPSIIIC
D-Tagatose_HMDB0003418	-0.480944	-0.0523433	-1.41113	0.16266	0.480909	-5.89919	D15_MPSIIIC
N-Acetyl-L-methionine_HMDB0011745	0.710798	0.148283	1.36018	0.178191	0.51533	-5.96815	D15_MPSIIIC
D-Fructose_HMDB0000660.1	-0.725028	-0.0720469	-1.35649	0.179355	0.51533	-5.97305	D15_MPSIIIC
Pyruvic acid_HMDB0000243.1	0.554617	-0.259951	1.34012	0.184593	0.51742	-5.99464	D15_MPSIIIC
Glycine_HMDB0000123	0.628349	-0.010482	1.33231	0.187131	0.51742	-6.00485	D15_MPSIIIC
D-Arabinose_HMDB0029942	-0.749449	-0.0710207	-1.3306	0.187692	0.51742	-6.00708	D15_MPSIIIC
Uracil_HMDB0000300	-0.419674	-0.0971292	-1.31059	0.194305	0.523999	-6.03296	D15_MPSIIIC
Fructose 6-phosphate_HMDB0000124	-0.73289	-0.167311	-1.30095	0.197593	0.523999	-6.04528	D15_MPSIIIC
3-Phosphoglyceric acid_HMDB0000807	-0.62683	-0.0344343	-1.30039	0.197784	0.523999	-6.04599	D15_MPSIIIC
Psicose_1	-0.413942	-0.058911	-1.28198	0.204105	0.533814	-6.06931	D15_MPSIIIC
Mannose 6-phosphate_HMDB0001078	-0.645054	-0.132792	-1.23036	0.222732	0.56228	-6.13294	D15_MPSIIIC
Inosine_HMDB0000195	-0.263401	-0.113501	-1.21963	0.22672	0.56228	-6.14586	D15_MPSIIIC
L-Lactic acid_HMDB0000190	-0.36034	-0.0901601	-1.21624	0.228002	0.56228	-6.14992	D15_MPSIIIC
Dihydrouracil_HMDB0000076	-0.343426	-0.0652264	-1.21549	0.228287	0.56228	-6.15082	D15_MPSIIIC
Trehalose 6-phosphate_HMDB0001124	-0.382827	-0.0286708	-1.21421	0.228771	0.56228	-6.15234	D15_MPSIIIC
cis-Aconitic acid_HMDB0000072	0.291075	-0.128562	1.20556	0.23207	0.563599	-6.16264	D15_MPSIIIC
Phenylacetic acid_HMDB0000209	-0.631602	-0.047438	-1.19382	0.236626	0.567902	-6.17646	D15_MPSIIIC
L-Lysine_HMDB0000182.1	0.523485	0.0982605	1.17673	0.243336	0.57531	-6.19639	D15_MPSIIIC
L-Glutamine_HMDB0000641	0.560853	0.0881603	1.17166	0.245353	0.57531	-6.20225	D15_MPSIIIC
Tyramine_HMDB0000306	0.51026	0.103461	1.13015	0.262318	0.6081	-6.24931	D15_MPSIIIC
p-Hydroxyphenylacetic acid_HMDB0000020	-0.571585	0.0383283	-1.11364	0.269289	0.611406	-6.26757	D15_MPSIIIC
Cytosine_HMDB0000630	-0.312742	-0.0251001	-1.11253	0.269738	0.611406	-6.26881	D15_MPSIIIC
Acetylglycine_HMDB0000532.1	0.665815	0.0254263	1.06306	0.291451	0.653363	-6.3219	D15_MPSIIIC
Methylmalonic acid_HMDB0000202	-0.497651	-0.0789521	-1.04518	0.299579	0.664283	-6.34052	D15_MPSIIIC
Gamma-Aminobutyric acid_HMDB0000112	0.544135	0.0742503	1.02606	0.30844	0.676577	-6.3601	D15_MPSIIIC
Adenosine monophosphate_HMDB0000045	-0.49904	-0.0538927	-0.974674	0.333119	0.713103	-6.41097	D15_MPSIIIC
Mesaconic acid_HMDB0000749	-0.357872	-0.0580899	-0.967848	0.336487	0.713103	-6.41754	D15_MPSIIIC
Glycerol_HMDB0000131	0.503934	0.0929863	0.964741	0.338036	0.713103	-6.42051	D15_MPSIIIC
Xanthylic acid_HMDB0001554	-0.494083	-0.0538045	-0.962657	0.339073	0.713103	-6.4225	D15_MPSIIIC
5-Aminopentanoic acid_HMDB0003355	-0.424573	0.211921	-0.945651	0.347619	0.723615	-6.43858	D15_MPSIIIC
N-Acetyl-L-aspartic acid_HMDB0000812	0.357724	0.078754	0.922841	0.359298	0.731497	-6.4597	D15_MPSIIIC
D-Threitol_HMDB0004136	-0.259778	-0.0655155	-0.914916	0.363394	0.731497	-6.46695	D15_MPSIIIC
Fumaric acid_HMDB0000134	0.317113	0.10106	0.912953	0.364419	0.731497	-6.46872	D15_MPSIIIC
Nicotinic acid_HMDB0001488	-0.305498	-0.178103	-0.910411	0.365749	0.731497	-6.47102	D15_MPSIIIC
Acetoacetic acid_HMDB0000060	0.486424	0.123561	0.898765	0.371896	0.73382	-6.48146	D15_MPSIIIC
3-Dehydroquinate_HMDB0012710	0.442409	0.110267	0.890954	0.376043	0.73382	-6.48839	D15_MPSIIIC
L-Sorbose_HMDB0001266	0.29433	-0.154959	0.881163	0.381263	0.73382	-6.49702	D15_MPSIIIC
L-Threonine_HMDB0000167	-0.411554	0.0522082	-0.881131	0.381299	0.73382	-6.49703	D15_MPSIIIC
Putrescine_HMDB0001414	0.335634	-0.0350532	0.860691	0.392382	0.742215	-6.51471	D15_MPSIIIC
L-Asparagine_HMDB0000168.1	0.351608	0.0640839	0.851396	0.397488	0.742215	-6.52261	D15_MPSIIIC
L-Asparagine_HMDB0000168	-0.387263	0.029022	-0.847638	0.399563	0.742215	-6.52579	D15_MPSIIIC
Isocitric acid_HMDB0000193	0.351343	-0.0518332	0.842813	0.402238	0.742215	-6.52984	D15_MPSIIIC
Dodecanoic acid_HMDB0000638	-0.215225	0.0344006	-0.831683	0.408432	0.742215	-6.53912	D15_MPSIIIC
D-Sedoheptulose 7-phosphate_HMDB0001068	-0.455747	-0.167715	-0.821322	0.414285	0.742215	-6.54761	D15_MPSIIIC
Glyceric acid_HMDB0000139	-0.451006	0.0904606	-0.817784	0.416289	0.742215	-6.5505	D15_MPSIIIC
L-Cystathionine_HMDB0000099	-0.27146	0.00901884	-0.800612	0.426081	0.742215	-6.56433	D15_MPSIIIC
Ethanolamine_HMDB0000149	0.256712	-0.00410439	0.797938	0.427621	0.742215	-6.56646	D15_MPSIIIC
Glycolic acid_HMDB0000115	-0.328393	-0.0449626	-0.796735	0.428331	0.742215	-6.5674	D15_MPSIIIC
1-Hexadecanol_HMDB0003424	0.503823	-0.137515	0.796695	0.428355	0.742215	-6.56743	D15_MPSIIIC
Galacturonic acid_HMDB0002545	0.310147	-0.176403	0.789384	0.432586	0.742215	-6.5732	D15_MPSIIIC
D-Ribose 5-phosphate_HMDB0001548	-0.337984	0.0810653	-0.782572	0.43655	0.742215	-6.57852	D15_MPSIIIC
Acetoacetic acid_HMDB0000060.1	-0.386791	0.164035	-0.782491	0.436597	0.742215	-6.57859	D15_MPSIIIC
Azelaic acid_HMDB0000784	-0.496887	0.00644629	-0.770406	0.443683	0.744566	-6.58793	D15_MPSIIIC
N-Acetyl-L-aspartic acid_HMDB0000812.1	0.373299	0.122683	0.767698	0.44528	0.744566	-6.59	D15_MPSIIIC
Uridine_HMDB0000296.1	0.292744	-0.206615	0.751475	0.454917	0.754496	-6.60227	D15_MPSIIIC
Methylsuccinic acid_HMDB0001844	-0.294319	0.0126487	-0.733047	0.466007	0.765077	-6.61589	D15_MPSIIIC
Hydroxylamine_HMDB0003338	0.394564	0.115766	0.723509	0.471807	0.765077	-6.62281	D15_MPSIIIC
Itaconic acid_HMDB0002092	0.256321	0.0569977	0.722276	0.472547	0.765077	-6.62372	D15_MPSIIIC
Cyclic AMP_HMDB0000058	0.325756	0.0219677	0.707692	0.481515	0.773457	-6.63409	D15_MPSIIIC
Sarcosine_HMDB0000271	0.179939	-0.000401593	0.68494	0.495656	0.785768	-6.6499	D15_MPSIIIC
Cholesterol_HMDB0000067	0.243674	0.0453104	0.68299	0.496883	0.785768	-6.65123	D15_MPSIIIC
Ribitol_HMDB0000508	0.25689	-0.094473	0.673108	0.503119	0.789511	-6.6579	D15_MPSIIIC
D-Alpha-aminobutyric acid_HMDB0000650	-0.282274	0.0912783	-0.656836	0.513466	0.799596	-6.66869	D15_MPSIIIC
O-Phosphoethanolamine_HMDB0000224	0.285795	0.146257	0.644065	0.521663	0.806207	-6.67698	D15_MPSIIIC
Capric acid_HMDB0000511	-0.204339	0.0935364	-0.636806	0.526341	0.807319	-6.68164	D15_MPSIIIC
Hydroxyphenyllactic acid_HMDB0000755	0.200577	-0.125596	0.586943	0.559142	0.851231	-6.7121	D15_MPSIIIC
Sumiki's acid_HMDB0002432	-0.208654	-0.102563	-0.575567	0.56677	0.856452	-6.7187	D15_MPSIIIC
Linoleic acid_HMDB0000673	-0.314014	0.111662	-0.560212	0.577145	0.861409	-6.72741	D15_MPSIIIC
Deoxyuridine_HMDB0000012	0.138036	-0.105913	0.558205	0.578496	0.861409	-6.72855	D15_MPSIIIC
D-Ribose 5-phosphate_HMDB0001548.1	-0.25111	0.0888337	-0.547811	0.585585	0.861563	-6.73428	D15_MPSIIIC
Myristic acid_HMDB0000806	-0.173617	0.0364466	-0.535748	0.593841	0.861563	-6.74082	D15_MPSIIIC
Hydroxypropionic acid_HMDB0000700	-0.183613	-0.058702	-0.529067	0.598443	0.861563	-6.74438	D15_MPSIIIC
4-Hydroxybenzoic acid_HMDB0000500	-0.200463	-0.0693115	-0.525658	0.600806	0.861563	-6.74617	D15_MPSIIIC
2-Deoxyglucose_HMDB0062477	0.24033	0.0601955	0.524944	0.601301	0.861563	-6.74654	D15_MPSIIIC
L-Phenylalanine_HMDB0000159	0.235899	0.108789	0.508771	0.612532	0.861563	-6.7549	D15_MPSIIIC
Oleamide_HMDB0002117	0.203444	0.0899406	0.503475	0.61623	0.861563	-6.75758	D15_MPSIIIC
Oxoglutaric acid_HMDB0000208	0.288493	0.0733404	0.502567	0.616866	0.861563	-6.75804	D15_MPSIIIC
3-Hydroxyglutaric acid_HMDB0000428	-0.164326	-0.16109	-0.496667	0.620989	0.861563	-6.761	D15_MPSIIIC
Beta-Glycerophosphoric acid_HMDB0002520	-0.218304	0.0486499	-0.494093	0.622806	0.861563	-6.76226	D15_MPSIIIC
D-Fructose_HMDB0000660	0.171289	-0.131261	0.49088	0.625056	0.861563	-6.76386	D15_MPSIIIC
Octadecanol_HMDB0002350	0.230771	-0.119793	0.48168	0.631554	0.864678	-6.76832	D15_MPSIIIC
Glycerol 1-octadecanoate_HMDB0031075	-0.153396	-0.0878773	-0.46183	0.645644	0.878075	-6.7777	D15_MPSIIIC
D-Tagatose_HMDB0003418.1	0.112768	-0.148681	0.437932	0.662791	0.895426	-6.78847	D15_MPSIIIC
Palmitoleic acid_HMDB0003229	-0.222546	0.0902707	-0.428459	0.669648	0.89699	-6.79257	D15_MPSIIIC
Adipic acid_HMDB0000448	-0.201107	0.0723353	-0.423458	0.673275	0.89699	-6.7947	D15_MPSIIIC
Phenyllactic acid_HMDB0000779	-0.136876	-0.142279	-0.403614	0.687734	0.89699	-6.80293	D15_MPSIIIC
Vanillic acid_HMDB0000484	0.18054	-0.0928697	0.395415	0.693754	0.89699	-6.8062	D15_MPSIIIC
O-Phosphoethanolamine_HMDB0000224.1	0.190805	0.0919109	0.394879	0.694148	0.89699	-6.80641	D15_MPSIIIC
Triethanolamine_HMDB0032538	0.252191	-0.0310056	0.391787	0.696421	0.89699	-6.80763	D15_MPSIIIC
Citric acid_HMDB0000094	-0.153986	-0.0545148	-0.388812	0.69861	0.89699	-6.8088	D15_MPSIIIC
1,2,3-Trihydroxybenzene_HMDB0013674	-0.233512	0.0386514	-0.381475	0.70402	0.89699	-6.81163	D15_MPSIIIC
2-Aminoheptanedioic acid_HMDB0034252	-0.150163	-0.0543676	-0.376586	0.707634	0.89699	-6.81348	D15_MPSIIIC
Alpha-Hydroxyisobutyric acid_HMDB0000729	0.212241	0.154331	0.376087	0.708003	0.89699	-6.81367	D15_MPSIIIC
3-Hydroxymethylglutaric acid_HMDB0000355	-0.164761	0.0174886	-0.370267	0.712315	0.89699	-6.81585	D15_MPSIIIC
D-Ribose_HMDB0000283	-0.171463	0.0432866	-0.359927	0.719998	0.901102	-6.81963	D15_MPSIIIC
L-Arginine_HMDB0000517	0.199332	0.129858	0.34921	0.727993	0.905552	-6.82344	D15_MPSIIIC
Pelargonic acid_HMDB0000847	-0.121384	0.165409	-0.341599	0.733683	0.907099	-6.82608	D15_MPSIIIC
Malic acid_HMDB0000744	-0.128214	-0.0105129	-0.304862	0.761387	0.926283	-6.83798	D15_MPSIIIC
Glutathione_HMDB0000125	-0.0337881	0.508225	-0.303009	0.762787	0.926283	-6.83855	D15_MPSIIIC
Uric acid_HMDB0000289	-0.165229	-0.0334523	-0.29628	0.767904	0.926283	-6.84056	D15_MPSIIIC
Thymine_HMDB0000262	0.12924	-0.104467	0.292224	0.77099	0.926283	-6.84176	D15_MPSIIIC
3-Hydroxyanthranilic acid_HMDB0001476	-0.151678	-0.0187888	-0.291025	0.771903	0.926283	-6.84211	D15_MPSIIIC
Ketoleucine_HMDB0000695	0.156602	0.07973	0.283909	0.777328	0.927339	-6.84416	D15_MPSIIIC
Psicose_2	0.0711512	-0.145948	0.275546	0.783713	0.92952	-6.84651	D15_MPSIIIC
Galactitol_HMDB0000107	0.125399	-0.149308	0.264037	0.792536	0.931055	-6.84962	D15_MPSIIIC
L-Sorbose_HMDB0001266.1	0.0971445	-0.0748284	0.258655	0.796669	0.931055	-6.85104	D15_MPSIIIC
L-Isoleucine_HMDB0000172	-0.136662	0.143984	-0.256015	0.798699	0.931055	-6.85172	D15_MPSIIIC
Allantoin_HMDB0000462	0.134823	-0.07551	0.238978	0.811829	0.940984	-6.85595	D15_MPSIIIC
L-Tryptophan_HMDB0000929	-0.112017	0.0398405	-0.23242	0.816898	0.94151	-6.8575	D15_MPSIIIC
Caproic acid_HMDB0000535	-0.130482	0.0890013	-0.226345	0.821601	0.94161	-6.85889	D15_MPSIIIC
Dopamine_HMDB0000073	-0.0821369	0.0132546	-0.218262	0.827866	0.94349	-6.8607	D15_MPSIIIC
Mannose 6-phosphate_HMDB0001078.1	-0.106433	0.112887	-0.206756	0.836808	0.945649	-6.86315	D15_MPSIIIC
2-Ketobutyric acid_HMDB0000005	-0.0764447	0.295636	-0.202705	0.83996	0.945649	-6.86398	D15_MPSIIIC
L-2-Hydroxyglutaric acid_HMDB0000694	-0.0223018	0.440591	-0.197942	0.843668	0.945649	-6.86494	D15_MPSIIIC
MG(18:0e/0:0/0:0)_HMDB0011143	0.109962	0.137873	0.191028	0.849064	0.945935	-6.86629	D15_MPSIIIC
3-Hydroxybutyric acid_HMDB0000357	-0.0792977	0.107428	-0.174271	0.862162	0.945935	-6.86936	D15_MPSIIIC
Methionine sulfone_HMDB0062174	-0.0704381	-0.0560071	-0.171263	0.864517	0.945935	-6.86988	D15_MPSIIIC
L-Lysine_HMDB0000182	-0.089427	0.114213	-0.170336	0.865243	0.945935	-6.87004	D15_MPSIIIC
Oleic acid_HMDB0000207	-0.0995261	0.115386	-0.160759	0.872752	0.945935	-6.87163	D15_MPSIIIC
Elaidic acid_HMDB0000573	-0.0978836	0.111935	-0.158324	0.874663	0.945935	-6.87202	D15_MPSIIIC
N-Acetylputrescine_HMDB0002064	-0.0877052	0.187133	-0.154509	0.877658	0.945935	-6.87262	D15_MPSIIIC
Ergosterol_ HMDB0000878	-0.0648597	0.121117	-0.145056	0.885089	0.945935	-6.87404	D15_MPSIIIC
N-Acetylserine_HMDB0002931	0.079388	0.00711738	0.144337	0.885654	0.945935	-6.87415	D15_MPSIIIC
Glutaric acid_HMDB0000661	0.0646537	0.0676334	0.127436	0.898965	0.950718	-6.87645	D15_MPSIIIC
Sebacic acid_HMDB0000792	0.0634391	-0.0435165	0.126817	0.899454	0.950718	-6.87653	D15_MPSIIIC
Caprylic acid_HMDB0000482	-0.0314592	0.235474	-0.107567	0.914649	0.955447	-6.8788	D15_MPSIIIC
Adenosine_HMDB0000050	0.0444966	-0.070212	0.103783	0.917642	0.955447	-6.8792	D15_MPSIIIC
Pyruvic acid_HMDB0000243	0.0555368	0.0214443	0.102657	0.918532	0.955447	-6.87931	D15_MPSIIIC
Stigmasterol_HMDB0000937	0.052815	0.0773768	0.0936803	0.925634	0.955447	-6.8802	D15_MPSIIIC
Glyceraldehyde_HMDB0001051	-0.0286196	0.0409436	-0.0915163	0.927345	0.955447	-6.8804	D15_MPSIIIC
Dihydroxyacetone phosphate_HMDB0001473	0.0399994	-0.0234611	0.0827608	0.934281	0.957755	-6.88117	D15_MPSIIIC
Glycerol 3-phosphate_HMDB0000126	0.0266452	-0.0251832	0.0548951	0.95638	0.975508	-6.88309	D15_MPSIIIC
N6-Acetyl-L-lysine_HMDB0000206	-0.0199739	0.0227146	-0.0403132	0.96796	0.978336	-6.88379	D15_MPSIIIC
Oxalacetic acid_HMDB0000223	0.0207538	0.0958125	0.0393251	0.968744	0.978336	-6.88383	D15_MPSIIIC
5'-Methylthioadenosine_HMDB0001173	0.00329787	0.0315094	0.0122266	0.99028	0.992466	-6.88453	D15_MPSIIIC
DL-2-Aminooctanoic acid_HMDB0000991	-0.00288004	0.0167338	-0.00947629	0.992466	0.992466	-6.88456	D15_MPSIIIC

## Sheet: D15_MPSIIIA
name	logFC	AveExpr	t	P.Value	FDR	B	coef
2-Hydroxy-3-methylbutyric acid_HMDB0000407	-3.07036	-0.0524525	-9.35479	6.26265e-14	1.2066e-11	21.4052	D15_MPSIIIA
Guanosine_HMDB0000133	1.96141	-0.146184	9.20246	1.18294e-13	1.2066e-11	20.7831	D15_MPSIIIA
Phenyllactic acid_HMDB0000779	-2.74504	-0.142279	-8.09443	1.27124e-11	8.64441e-10	16.2081	D15_MPSIIIA
Hydroxyphenyllactic acid_HMDB0000755	-2.73467	-0.125596	-8.0024	1.87612e-11	9.56824e-10	15.8275	D15_MPSIIIA
Saccharopine_HMDB0000279	-2.76039	-0.0144277	-7.56167	1.22839e-10	5.01183e-09	13.9914	D15_MPSIIIA
Sumiki's acid_HMDB0002432	-2.70685	-0.102563	-7.46677	1.82743e-10	5.39252e-09	13.603	D15_MPSIIIA
Glycolic acid_HMDB0000115	-3.07816	-0.0449626	-7.46814	1.85037e-10	5.39252e-09	13.592	D15_MPSIIIA
3-Hydroxymethylglutaric acid_HMDB0000355	-3.13098	0.0174886	-7.03626	1.1314e-09	2.88507e-08	11.8233	D15_MPSIIIA
L-Lactic acid_HMDB0000190	-2.00972	-0.0901601	-6.78332	3.16392e-09	7.17154e-08	10.8179	D15_MPSIIIA
Galacturonic acid_HMDB0002545	-2.54552	-0.176403	-6.47882	1.14521e-08	2.33623e-07	9.56566	D15_MPSIIIA
Levoglucosan_HMDB0000640	-2.18401	-0.0675832	-6.3983	1.56237e-08	2.89748e-07	9.26136	D15_MPSIIIA
Cadaverine_HMDB0002322	1.56585	-0.136883	6.17865	3.84469e-08	6.53597e-07	8.38473	D15_MPSIIIA
Glycerol 1-octadecanoate_HMDB0031075	-1.89093	-0.0878773	-5.69303	2.74136e-07	4.30183e-06	6.47652	D15_MPSIIIA
Ribitol_HMDB0000508	-2.12298	-0.094473	-5.56266	4.65873e-07	6.78844e-06	5.96365	D15_MPSIIIA
Sebacic acid_HMDB0000792	-2.68896	-0.0435165	-5.37531	9.76049e-07	1.32743e-05	5.24782	D15_MPSIIIA
L-Sorbose_HMDB0001266	-1.74349	-0.154959	-5.21964	1.76859e-06	2.25496e-05	4.67186	D15_MPSIIIA
2-Aminoisobutyric acid_HMDB0001906	-1.19292	-0.0357806	-5.20199	1.8927e-06	2.27124e-05	4.60629	D15_MPSIIIA
Thymine_HMDB0000262	-2.26262	-0.104467	-5.116	2.66741e-06	2.92325e-05	4.27644	D15_MPSIIIA
Gluconic acid_HMDB0000625	-1.56518	-0.183106	-5.10652	2.73719e-06	2.92325e-05	4.25024	D15_MPSIIIA
D-Fructose_HMDB0000660	-1.7777	-0.131261	-5.09456	2.86594e-06	2.92325e-05	4.2059	D15_MPSIIIA
Inositol phosphate_HMDB0002985	2.25409	0.0719876	4.99652	4.21186e-06	4.09152e-05	3.83595	D15_MPSIIIA
Glucaric acid_HMDB0000663	-1.53362	-0.185034	-4.97968	4.44671e-06	4.12331e-05	3.78243	D15_MPSIIIA
Guanine_HMDB0000132	1.27709	-0.160005	4.84982	7.26659e-06	6.44515e-05	3.3096	D15_MPSIIIA
Hydroquinone_HMDB0002434	-2.2739	0.15993	-4.57671	2.02172e-05	0.000171846	2.32835	D15_MPSIIIA
Beta-Glycerophosphoric acid_HMDB0002520	2.00148	0.0486499	4.52998	2.39829e-05	0.0001957	2.16473	D15_MPSIIIA
Niacinamide_HMDB0001406	1.43217	-0.00460314	4.39026	3.95109e-05	0.000310009	1.6862	D15_MPSIIIA
2,3-Dihydroxybutanedioic acid_HMDB0059916	-1.94709	0.0200925	-4.33261	4.8891e-05	0.000360995	1.48381	D15_MPSIIIA
Glucose 6-phosphate_HMDB0001401.1	2.22768	-0.125296	4.32876	4.95665e-05	0.000360995	1.47071	D15_MPSIIIA
D-Threitol_HMDB0004136	-1.22581	-0.0655155	-4.31719	5.13179e-05	0.000360995	1.43654	D15_MPSIIIA
Dodecanoic acid_HMDB0000638	1.10543	0.0344006	4.27166	6.03459e-05	0.000410352	1.282	D15_MPSIIIA
Glucose 6-phosphate_HMDB0001401	2.14669	-0.13326	4.15524	9.14951e-05	0.000602097	0.886696	D15_MPSIIIA
Psicose_1	-1.33732	-0.058911	-4.14168	9.54145e-05	0.000608267	0.845877	D15_MPSIIIA
Cytosine_HMDB0000630	-1.15969	-0.0251001	-4.12542	0.000100959	0.000624111	0.792132	D15_MPSIIIA
D-Ribose 5-phosphate_HMDB0001548	1.75177	0.0810653	4.05608	0.00012913	0.000774781	0.559327	D15_MPSIIIA
L-Sorbose_HMDB0001266.1	-1.51832	-0.0748284	-4.04265	0.000135109	0.000787491	0.516183	D15_MPSIIIA
3-Aminoisobutanoic acid_HMDB0003911	-1.12882	0.012187	-3.96065	0.000178279	0.00101025	0.252607	D15_MPSIIIA
D-Tagatose_HMDB0003418	-1.34306	-0.0523433	-3.94065	0.000190902	0.00105254	0.187875	D15_MPSIIIA
Adenosine monophosphate_HMDB0000045	1.99533	-0.0538927	3.89707	0.000222322	0.00119352	0.0445607	D15_MPSIIIA
Xanthylic acid_HMDB0001554	1.99301	-0.0538045	3.88312	0.000233047	0.00121901	1.43831e-05	D15_MPSIIIA
Spermidine_HMDB0001257	1.43733	-0.0173967	3.86714	0.000245682	0.00125298	-0.0500915	D15_MPSIIIA
Tryptamine_HMDB0000303	1.42086	-0.0152156	3.75229	0.000360589	0.00179415	-0.412117	D15_MPSIIIA
D-Ribose_HMDB0000283	-1.76428	0.0432866	-3.70351	0.000423872	0.00203878	-0.564203	D15_MPSIIIA
2-Deoxyglucose_HMDB0062477	-1.69362	0.0601955	-3.69932	0.000429743	0.00203878	-0.577146	D15_MPSIIIA
3-Hydroxybutyric acid_HMDB0000357	-1.67463	0.107428	-3.68029	0.00045743	0.00212081	-0.635871	D15_MPSIIIA
Mannose 6-phosphate_HMDB0001078	1.8634	-0.132792	3.55419	0.000688528	0.00312133	-1.01968	D15_MPSIIIA
Vanillic acid_HMDB0000484	-1.61347	-0.0928697	-3.53379	0.000735075	0.0032599	-1.08094	D15_MPSIIIA
L-Lysine_HMDB0000182.1	-1.55134	0.0982605	-3.48723	0.000852668	0.00370094	-1.21976	D15_MPSIIIA
Octadecanol_HMDB0002350	-1.65712	-0.119793	-3.45885	0.000932883	0.00396475	-1.30377	D15_MPSIIIA
1,2,3-Trihydroxybenzene_HMDB0013674	-2.10526	0.0386514	-3.43924	0.000992442	0.0041318	-1.36154	D15_MPSIIIA
(S)-3-Hydroxyisobutyric acid_HMDB0000023	-1.17529	-0.0214828	-3.38175	0.00118511	0.00483526	-1.52762	D15_MPSIIIA
D-Sedoheptulose 7-phosphate_HMDB0001068	1.86165	-0.167715	3.35496	0.00129172	0.00516688	-1.60715	D15_MPSIIIA
Fructose 6-phosphate_HMDB0000124	1.87933	-0.167311	3.33599	0.0013699	0.00531701	-1.66181	D15_MPSIIIA
2-Aminoheptanedioic acid_HMDB0034252	1.32706	-0.0543676	3.32806	0.00140392	0.00531701	-1.68461	D15_MPSIIIA
Mannitol_HMDB0000765	-0.691592	-0.213449	-3.32635	0.00140744	0.00531701	-1.68762	D15_MPSIIIA
Citric acid_HMDB0000094	1.31034	-0.0545148	3.30859	0.00149082	0.0055296	-1.74042	D15_MPSIIIA
Sorbitol_HMDB0000247	-0.684674	-0.211241	-3.28752	0.00158629	0.00577864	-1.79872	D15_MPSIIIA
Adenosine_HMDB0000050	1.4064	-0.070212	3.28027	0.00162626	0.00582028	-1.82115	D15_MPSIIIA
D-Ribose 5-phosphate_HMDB0001548.1	1.47599	0.0888337	3.21995	0.00195423	0.0068714	-1.99141	D15_MPSIIIA
Tyramine_HMDB0000306	-1.4513	0.103461	-3.2144	0.00198732	0.0068714	-2.00695	D15_MPSIIIA
p-Hydroxyphenylacetic acid_HMDB0000020	-1.64303	0.0383283	-3.20117	0.00206837	0.00695271	-2.04394	D15_MPSIIIA
Phenylacetic acid_HMDB0000209	-1.69271	-0.047438	-3.19947	0.002079	0.00695271	-2.04868	D15_MPSIIIA
Caprylic acid_HMDB0000482	0.922535	0.235474	3.15438	0.00237511	0.00781488	-2.17233	D15_MPSIIIA
Glutaric acid_HMDB0000661	-1.59206	0.0676334	-3.13804	0.00249966	0.00809415	-2.21888	D15_MPSIIIA
Myristic acid_HMDB0000806	1.00493	0.0364466	3.10102	0.00278439	0.00887525	-2.31888	D15_MPSIIIA
Erythritol_HMDB0002994	-0.853647	-0.343714	-3.09424	0.00284057	0.00891501	-2.3373	D15_MPSIIIA
Glyceric acid_HMDB0000139	-1.65397	0.0904606	-2.99906	0.00376161	0.0116268	-2.59472	D15_MPSIIIA
Lactitol_HMDB0040937	-0.937879	-0.114916	-2.96432	0.00415132	0.0126399	-2.68553	D15_MPSIIIA
N6-Acetyl-L-lysine_HMDB0000206	-1.45377	0.0227146	-2.93413	0.00453498	0.0136049	-2.76583	D15_MPSIIIA
Glyceraldehyde_HMDB0001051	0.908129	0.0409436	2.9039	0.00493488	0.0145901	-2.84349	D15_MPSIIIA
Dopamine_HMDB0000073	1.09064	0.0132546	2.89815	0.00502273	0.0146377	-2.85918	D15_MPSIIIA
Mevalonolactone_HMDB0006024	0.915749	-0.0539472	2.85981	0.00559081	0.0160637	-2.95718	D15_MPSIIIA
N-Acetyl-L-aspartic acid_HMDB0000812.1	1.3541	0.122683	2.78475	0.00690475	0.0195635	-3.14839	D15_MPSIIIA
L-Kynurenine_HMDB0000684	-0.899306	-0.0789268	-2.77412	0.00710032	0.019842	-3.17416	D15_MPSIIIA
L-Glutamine_HMDB0000641	1.31846	0.0881603	2.75437	0.0075082	0.0205875	-3.22425	D15_MPSIIIA
Mesaconic acid_HMDB0000749	1.01732	-0.0580899	2.75129	0.00756894	0.0205875	-3.23167	D15_MPSIIIA
DL-2-Aminooctanoic acid_HMDB0000991	0.833829	0.0167338	2.74358	0.00772324	0.0207308	-3.25024	D15_MPSIIIA
D-Xylitol_HMDB0002917	-0.924714	-0.165582	-2.69685	0.00877332	0.0232436	-3.36531	D15_MPSIIIA
D-Alpha-aminobutyric acid_HMDB0000650	-1.14832	0.0912783	-2.67208	0.00939322	0.0245669	-3.42636	D15_MPSIIIA
Glycine_HMDB0000123	1.25596	-0.010482	2.66307	0.00962408	0.0248521	-3.4482	D15_MPSIIIA
Galactitol_HMDB0000107	-1.26008	-0.149308	-2.65321	0.00988234	0.0252	-3.47201	D15_MPSIIIA
Homocysteine_HMDB0000742	-0.975662	0.0754041	-2.6136	0.0109823	0.0276591	-3.56684	D15_MPSIIIA
4-Hydroxybenzoic acid_HMDB0000500	-0.983912	-0.0693115	-2.58003	0.0120036	0.0298626	-3.64645	D15_MPSIIIA
D-Arabitol_HMDB0000568	-0.874127	-0.167625	-2.50943	0.0144236	0.0354507	-3.81061	D15_MPSIIIA
Pelargonic acid_HMDB0000847	0.883004	0.165409	2.48494	0.0153675	0.0373211	-3.86691	D15_MPSIIIA
Itaconic acid_HMDB0002092	0.879053	0.0569977	2.47705	0.0156825	0.0376379	-3.88492	D15_MPSIIIA
Uric acid_HMDB0000289	1.37358	-0.0334523	2.46303	0.0162699	0.0385937	-3.91722	D15_MPSIIIA
Heptadecanoic acid_HMDB0002259	-0.770012	-0.215221	-2.43696	0.017372	0.0407344	-3.97565	D15_MPSIIIA
Homogentisic acid_HMDB0000130	-0.980873	-0.0104654	-2.41708	0.0182867	0.0423918	-4.02065	D15_MPSIIIA
L-Cysteine_HMDB0000574	1.1382	-0.0357398	2.39538	0.0193147	0.0442719	-4.06893	D15_MPSIIIA
Protocatechuic acid_HMDB0001856	1.15582	0.045203	2.32048	0.0232704	0.0527463	-4.2327	D15_MPSIIIA
L-Alanine_HMDB0000161	1.06083	-0.0367192	2.30935	0.0239163	0.0536145	-4.25668	D15_MPSIIIA
D-Erythrose 4-phosphate_HMDB0001321	-1.21794	-0.0990937	-2.30423	0.0242185	0.053702	-4.26767	D15_MPSIIIA
p-Octopamine_HMDB0004825	0.946466	0.0578165	2.2523	0.0274799	0.0602785	-4.37793	D15_MPSIIIA
L-Asparagine_HMDB0000168	1.0264	0.029022	2.24658	0.0278624	0.0604673	-4.38996	D15_MPSIIIA
Capric acid_HMDB0000511	0.718052	0.0935364	2.23775	0.0284407	0.0610726	-4.40814	D15_MPSIIIA
7-Methylguanine_HMDB0000897	0.5387	-0.110738	2.21797	0.0298219	0.0633716	-4.44934	D15_MPSIIIA
Hydroxypropionic acid_HMDB0000700	-0.743875	-0.058702	-2.14341	0.0355773	0.0747628	-4.60185	D15_MPSIIIA
Methylmalonic acid_HMDB0000202	-1.01876	-0.0789521	-2.13963	0.0359154	0.0747628	-4.6097	D15_MPSIIIA
Mannose 6-phosphate_HMDB0001078.1	1.06649	0.112887	2.07176	0.0420192	0.0865849	-4.74429	D15_MPSIIIA
N-Acetylserine_HMDB0002931	-1.1329	0.00711738	-2.05975	0.0431878	0.0881031	-4.7677	D15_MPSIIIA
Hypoxanthine_HMDB0000157	0.942784	-0.10912	2.03212	0.0459838	0.0928781	-4.82113	D15_MPSIIIA
L-Homoserine_HMDB0000719	0.591292	-0.0708405	2.00999	0.0483088	0.0966177	-4.86327	D15_MPSIIIA
D-Tagatose_HMDB0003418.1	-0.49942	-0.148681	-1.93948	0.0564959	0.110916	-4.99541	D15_MPSIIIA
Histamine_HMDB0000870	0.87238	0.0748744	1.9393	0.0565454	0.110916	-4.99589	D15_MPSIIIA
Inosine_HMDB0000195	-0.409419	-0.113501	-1.89574	0.0621456	0.12074	-5.07525	D15_MPSIIIA
myo-Inositol_HMDB0000211	0.597764	0.045752	1.86698	0.0661172	0.127244	-5.12686	D15_MPSIIIA
Trehalose 6-phosphate_HMDB0001124	0.585036	-0.0286708	1.85556	0.0677515	0.129171	-5.14716	D15_MPSIIIA
Psicose_2	-0.477801	-0.145948	-1.85037	0.0685035	0.129396	-5.15633	D15_MPSIIIA
Gamma-Aminobutyric acid_HMDB0000112	0.977954	0.0742503	1.8441	0.0694521	0.129984	-5.16751	D15_MPSIIIA
L-Methionine_HMDB0000696	-0.596522	0.0621097	-1.83594	0.0706382	0.131002	-5.18175	D15_MPSIIIA
Methylsuccinic acid_HMDB0001844	0.704626	0.0126487	1.75498	0.083691	0.15381	-5.32106	D15_MPSIIIA
Acetoacetic acid_HMDB0000060.1	0.847127	0.164035	1.71377	0.0910506	0.165656	-5.38973	D15_MPSIIIA
L-Glutamic acid_HMDB0000148	-0.563783	0.0900493	-1.70979	0.0917604	0.165656	-5.39621	D15_MPSIIIA
5'-Methylthioadenosine_HMDB0001173	-0.451023	0.0315094	-1.67213	0.0989873	0.177135	-5.45752	D15_MPSIIIA
Phosphoserine_HMDB0000272	0.584844	0.131138	1.64571	0.104337	0.185085	-5.49979	D15_MPSIIIA
Uridine_HMDB0000296	0.373326	-0.102636	1.55303	0.124952	0.218581	-5.6431	D15_MPSIIIA
D-Xylose_HMDB0000098	-0.823249	-0.0906679	-1.55143	0.125362	0.218581	-5.64552	D15_MPSIIIA
L-Arginine_HMDB0000517	0.872359	0.129858	1.52828	0.131003	0.225498	-5.68007	D15_MPSIIIA
Deoxyuridine_HMDB0000012	0.377357	-0.105913	1.526	0.13154	0.225498	-5.68343	D15_MPSIIIA
Allantoin_HMDB0000462	-0.8465	-0.07551	-1.50045	0.138049	0.234683	-5.72097	D15_MPSIIIA
Hydroxylamine_HMDB0003338	0.814771	0.115766	1.49404	0.139714	0.235179	-5.73029	D15_MPSIIIA
Hypotaurine_HMDB0000965	0.722922	0.161898	1.49047	0.140646	0.235179	-5.73546	D15_MPSIIIA
Acetylglycine_HMDB0000532.1	0.912389	0.0254263	1.45675	0.14971	0.248299	-5.78376	D15_MPSIIIA
Uracil_HMDB0000300	0.463324	-0.0971292	1.4469	0.152414	0.249045	-5.79766	D15_MPSIIIA
O-Phosphoethanolamine_HMDB0000224	0.641788	0.146257	1.44633	0.152601	0.249045	-5.79847	D15_MPSIIIA
Ketoleucine_HMDB0000695	-0.786771	0.07973	-1.42636	0.158263	0.256235	-5.8264	D15_MPSIIIA
Acetylglycine_HMDB0000532	0.803134	0.0747891	1.41095	0.162741	0.260994	-5.84769	D15_MPSIIIA
Pantothenic acid_HMDB0000210	-0.57141	0.0253363	-1.40749	0.163761	0.260994	-5.85245	D15_MPSIIIA
Dimethylglycine_HMDB0000092	0.703453	0.0379109	1.3868	0.169956	0.268767	-5.88063	D15_MPSIIIA
L-Threonine_HMDB0000167	0.643614	0.0522082	1.37797	0.172655	0.270936	-5.89254	D15_MPSIIIA
Oxalacetic acid_HMDB0000223	0.715144	0.0958125	1.35508	0.179801	0.279995	-5.92308	D15_MPSIIIA
Lyxose_HMDB0003402_2	-0.751359	-0.0845214	-1.33635	0.185816	0.28717	-5.94771	D15_MPSIIIA
Acetoacetic acid_HMDB0000060	0.702014	0.123561	1.29711	0.198904	0.30382	-5.99824	D15_MPSIIIA
D-Arabinose_HMDB0029942	-0.729495	-0.0710207	-1.29517	0.199568	0.30382	-6.0007	D15_MPSIIIA
Uridine_HMDB0000296.1	-0.496581	-0.206615	-1.27473	0.206673	0.312305	-6.02642	D15_MPSIIIA
Lyxose_HMDB0003402_1	-0.661742	-0.100213	-1.24506	0.217312	0.325968	-6.06306	D15_MPSIIIA
N-Acetyl-L-methionine_HMDB0011745.1	-0.506093	0.117118	-1.23921	0.219455	0.32678	-6.07018	D15_MPSIIIA
Alpha-ketoisovaleric acid_HMDB0000019	0.750493	0.0144383	1.225	0.22473	0.33221	-6.08736	D15_MPSIIIA
3-Hydroxyglutaric acid_HMDB0000428	-0.397314	-0.16109	-1.20086	0.233876	0.343242	-6.11612	D15_MPSIIIA
Maleic acid_HMDB0000176	0.466928	0.0876761	1.17397	0.244433	0.356174	-6.14748	D15_MPSIIIA
L-Lysine_HMDB0000182	-0.611635	0.114213	-1.16501	0.248017	0.358834	-6.15778	D15_MPSIIIA
Taurine_HMDB0000251	-0.481223	0.118567	-1.14178	0.257484	0.369907	-6.18414	D15_MPSIIIA
Trehalose_HMDB0000975	-0.46019	0.010209	-1.12926	0.262689	0.373836	-6.19813	D15_MPSIIIA
1-Hexadecanol_HMDB0003424	0.712333	-0.137515	1.12641	0.263884	0.373836	-6.2013	D15_MPSIIIA
O-Phosphoethanolamine_HMDB0000224.1	0.533363	0.0919109	1.10381	0.273499	0.382654	-6.22612	D15_MPSIIIA
Sarcosine_HMDB0000271	-0.288921	-0.000401593	-1.09978	0.275217	0.382654	-6.23052	D15_MPSIIIA
Gamma-Aminobutyric acid_HMDB0000112.1	0.610077	0.031573	1.09864	0.275736	0.382654	-6.23174	D15_MPSIIIA
N-Acetyl-L-methionine_HMDB0011745	0.564621	0.148283	1.08045	0.283693	0.391037	-6.25126	D15_MPSIIIA
Pyruvic acid_HMDB0000243	0.566927	0.0214443	1.04794	0.298314	0.40843	-6.2854	D15_MPSIIIA
Cyclic AMP_HMDB0000058	0.460679	0.0219677	1.00081	0.320408	0.435755	-6.33309	D15_MPSIIIA
Ornithine_HMDB0000214	0.58036	0.150587	0.972835	0.334025	0.451266	-6.36038	D15_MPSIIIA
Malic acid_HMDB0000744	0.390625	-0.0105129	0.928815	0.356215	0.478078	-6.40181	D15_MPSIIIA
Oxoglutaric acid_HMDB0000208	-0.529131	0.0733404	-0.921767	0.359854	0.479806	-6.40827	D15_MPSIIIA
Alpha-Hydroxyisobutyric acid_HMDB0000729	-0.502466	0.154331	-0.890361	0.376359	0.496821	-6.43647	D15_MPSIIIA
Glutamate, gamma-methyl ester_HMDB0061715	-0.502761	-0.065044	-0.888247	0.377487	0.496821	-6.43833	D15_MPSIIIA
3-Phosphoglyceric acid_HMDB0000807	-0.41647	-0.0344343	-0.863988	0.390581	0.50899	-6.45941	D15_MPSIIIA
Benzoic acid_HMDB0001870	0.183409	-0.273945	0.861862	0.391723	0.50899	-6.46125	D15_MPSIIIA
Oleic acid_HMDB0000207	0.508581	0.115386	0.821481	0.414195	0.533079	-6.49497	D15_MPSIIIA
L-Isoleucine_HMDB0000172	-0.437292	0.143984	-0.819197	0.415488	0.533079	-6.49683	D15_MPSIIIA
Elaidic acid_HMDB0000573	0.498299	0.111935	0.805986	0.423014	0.539342	-6.50749	D15_MPSIIIA
MG(18:0e/0:0/0:0)_HMDB0011143	0.450423	0.137873	0.782484	0.436601	0.553209	-6.52604	D15_MPSIIIA
Oleamide_HMDB0002117	0.313638	0.0899406	0.776178	0.44029	0.554439	-6.53093	D15_MPSIIIA
Tetrahydrofolic acid-3TMS (Putative)	0.149756	-0.11896	0.699915	0.486313	0.608637	-6.58694	D15_MPSIIIA
2-Ketobutyric acid_HMDB0000005	-0.251132	0.295636	-0.665913	0.507679	0.631503	-6.61006	D15_MPSIIIA
Adenine_HMDB0000034	-0.36353	0.00412528	-0.657722	0.5129	0.634131	-6.61546	D15_MPSIIIA
Dihydroxyacetone phosphate_HMDB0001473	0.307678	-0.0234611	0.636602	0.526485	0.646267	-6.62908	D15_MPSIIIA
Linoleic acid_HMDB0000673	0.353687	0.111662	0.630989	0.530128	0.646267	-6.63263	D15_MPSIIIA
N-Acetyl-L-aspartic acid_HMDB0000812	0.243346	0.078754	0.627773	0.53222	0.646267	-6.63465	D15_MPSIIIA
Glutathione_HMDB0000125	0.067803	0.508225	0.608051	0.545132	0.65803	-6.64681	D15_MPSIIIA
Glycerol 3-phosphate_HMDB0000126	0.291683	-0.0251832	0.600932	0.54985	0.659819	-6.65109	D15_MPSIIIA
Oxalic acid_HMDB0002329	0.237048	0.144925	0.582478	0.562139	0.670622	-6.66199	D15_MPSIIIA
L-Tryptophan_HMDB0000929	0.276944	0.0398405	0.574619	0.567413	0.672978	-6.66653	D15_MPSIIIA
Methionine sulfone_HMDB0062174	0.233041	-0.0560071	0.566615	0.57281	0.675452	-6.67108	D15_MPSIIIA
Adipic acid_HMDB0000448	-0.265034	0.0723353	-0.558065	0.578602	0.678361	-6.67588	D15_MPSIIIA
N-Acetylputrescine_HMDB0002064	0.309128	0.187133	0.544587	0.587789	0.685194	-6.6833	D15_MPSIIIA
5-Aminopentanoic acid_HMDB0003355	0.232021	0.211921	0.516781	0.606958	0.702715	-6.69804	D15_MPSIIIA
N-Acetylglutamine_HMDB0006029	-0.176393	-0.0885559	-0.510827	0.611089	0.702715	-6.70111	D15_MPSIIIA
Glycerol_HMDB0000131	-0.265292	0.0929863	-0.507881	0.613153	0.702715	-6.7026	D15_MPSIIIA
Fumaric acid_HMDB0000134	0.174059	0.10106	0.501108	0.617877	0.704172	-6.70602	D15_MPSIIIA
L-Asparagine_HMDB0000168.1	0.194065	0.0640839	0.469916	0.639893	0.725212	-6.72115	D15_MPSIIIA
Cholesterol_HMDB0000067	0.163874	0.0453104	0.459319	0.647438	0.729709	-6.72608	D15_MPSIIIA
Ergosterol_ HMDB0000878	0.19592	0.121117	0.438168	0.66263	0.742728	-6.73556	D15_MPSIIIA
L-Cystathionine_HMDB0000099	-0.146404	0.00901884	-0.431787	0.667231	0.743799	-6.73834	D15_MPSIIIA
3-Hydroxyanthranilic acid_HMDB0001476	-0.212841	-0.0187888	-0.408381	0.684256	0.758631	-6.74817	D15_MPSIIIA
Ethanolamine_HMDB0000149	0.1269	-0.00410439	0.394442	0.694461	0.765784	-6.75377	D15_MPSIIIA
Nicotinic acid_HMDB0001488	0.122384	-0.178103	0.364717	0.716429	0.785761	-6.76507	D15_MPSIIIA
Azelaic acid_HMDB0000784	0.22436	0.00644629	0.347862	0.729	0.795273	-6.77107	D15_MPSIIIA
Putrescine_HMDB0001414	0.130518	-0.0350532	0.334696	0.738867	0.80175	-6.77557	D15_MPSIIIA
Dihydrouracil_HMDB0000076	0.0893331	-0.0652264	0.316176	0.752815	0.812562	-6.78161	D15_MPSIIIA
Ethanolamine_HMDB0000149.1	0.118216	-0.0202589	0.266415	0.790712	0.844957	-6.79612	D15_MPSIIIA
cis-Aconitic acid_HMDB0000072	-0.0641973	-0.128562	-0.265888	0.791111	0.844957	-6.79627	D15_MPSIIIA
Triethanolamine_HMDB0032538	0.162019	-0.0310056	0.251702	0.802018	0.852144	-6.79994	D15_MPSIIIA
Caproic acid_HMDB0000535	0.129719	0.0890013	0.225021	0.822627	0.869512	-6.80632	D15_MPSIIIA
(2E)-3-(4-hydroxy-3-methoxyphenyl)prop-2-enal_HMDB0141782	0.112694	0.076763	0.211094	0.833434	0.876395	-6.80936	D15_MPSIIIA
Glycyl-glycine_HMDB0011733	-0.122737	0.000671722	-0.202442	0.840165	0.878942	-6.81115	D15_MPSIIIA
Xanthine_HMDB0000292	-0.0570346	-0.103861	-0.193024	0.847502	0.880862	-6.81302	D15_MPSIIIA
3-Dehydroquinate_HMDB0012710	0.0917151	0.110267	0.184702	0.854003	0.880862	-6.81459	D15_MPSIIIA
L-2-Hydroxyglutaric acid_HMDB0000694	-0.0206725	0.440591	-0.183481	0.854954	0.880862	-6.81482	D15_MPSIIIA
Palmitoleic acid_HMDB0003229	0.0899595	0.0902707	0.173196	0.863003	0.884687	-6.81666	D15_MPSIIIA
Isocitric acid_HMDB0000193	-0.0518326	-0.0518332	-0.124338	0.901409	0.919437	-6.82395	D15_MPSIIIA
Stigmasterol_HMDB0000937	0.0565426	0.0773768	0.100292	0.920403	0.93414	-6.82665	D15_MPSIIIA
D-Fructose_HMDB0000660.1	0.0463352	-0.0720469	0.0866908	0.931168	0.938538	-6.82793	D15_MPSIIIA
Pyruvic acid_HMDB0000243.1	-0.0344306	-0.259951	-0.0831947	0.933937	0.938538	-6.82823	D15_MPSIIIA
L-Phenylalanine_HMDB0000159	0.0183097	0.108789	0.0394893	0.968614	0.968614	-6.83091	D15_MPSIIIA

## Sheet: D42_MPSIIIC
name	logFC	AveExpr	t	P.Value	FDR	B	coef
Tetrahydrofolic acid-3TMS (Putative)	2.89029	-0.11896	13.5084	3.93598e-21	8.0294e-19	37.6607	D42_MPSIIIC
7-Methylguanine_HMDB0000897	2.53246	-0.110738	10.4268	7.29473e-16	7.44063e-14	25.7692	D42_MPSIIIC
cis-Aconitic acid_HMDB0000072	-1.794	-0.128562	-7.43027	2.09863e-10	1.42707e-08	13.4141	D42_MPSIIIC
Inosine_HMDB0000195	-1.1057	-0.113501	-5.11974	2.60004e-06	0.000132602	4.21138	D42_MPSIIIC
Dihydrouracil_HMDB0000076	-1.42957	-0.0652264	-5.05967	3.27454e-06	0.000133601	3.98814	D42_MPSIIIC
myo-Inositol_HMDB0000211	-1.51249	0.045752	-4.72392	1.16466e-05	0.000395986	2.76309	D42_MPSIIIC
Hypoxanthine_HMDB0000157	-2.06691	-0.10912	-4.45511	3.14782e-05	0.000917366	1.80823	D42_MPSIIIC
Heptadecanoic acid_HMDB0002259	1.27925	-0.215221	4.04861	0.000131837	0.00336185	0.438223	D42_MPSIIIC
L-Alanine_HMDB0000161	-1.7652	-0.0367192	-3.84269	0.000266994	0.00605187	-0.231008	D42_MPSIIIC
L-Asparagine_HMDB0000168	-1.63563	0.029022	-3.58006	0.000633546	0.0129243	-1.04663	D42_MPSIIIC
3-Aminoisobutanoic acid_HMDB0003911	1.00337	0.012187	3.52047	0.000764472	0.0141775	-1.22385	D42_MPSIIIC
(S)-3-Hydroxyisobutyric acid_HMDB0000023	1.20326	-0.0214828	3.46223	0.000920222	0.0142465	-1.39766	D42_MPSIIIC
Adipic acid_HMDB0000448	-1.64265	0.0723353	-3.45882	0.000932996	0.0142465	-1.40988	D42_MPSIIIC
Glycerol 1-octadecanoate_HMDB0031075	-1.1436	-0.0878773	-3.44305	0.000977699	0.0142465	-1.45439	D42_MPSIIIC
Guanine_HMDB0000132	0.891406	-0.160005	3.38517	0.00117234	0.014964	-1.62419	D42_MPSIIIC
Ergosterol_ HMDB0000878	-1.51389	0.121117	-3.38575	0.00117365	0.014964	-1.62453	D42_MPSIIIC
3-Hydroxybutyric acid_HMDB0000357	-1.49789	0.107428	-3.29188	0.00156939	0.0188327	-1.89551	D42_MPSIIIC
L-Asparagine_HMDB0000168.1	-1.31959	0.0640839	-3.19531	0.00210525	0.0238595	-2.16845	D42_MPSIIIC
Cytosine_HMDB0000630	0.869434	-0.0251001	3.09287	0.00285208	0.0306223	-2.44999	D42_MPSIIIC
Pantothenic acid_HMDB0000210	1.24331	0.0253363	3.06251	0.0031257	0.0318821	-2.53392	D42_MPSIIIC
Oxalic acid_HMDB0002329	-1.22151	0.144925	-3.00152	0.00373485	0.0357549	-2.69783	D42_MPSIIIC
L-Lysine_HMDB0000182.1	1.32431	0.0982605	2.97689	0.00401068	0.0357549	-2.7633	D42_MPSIIIC
2-Hydroxy-3-methylbutyric acid_HMDB0000407	0.976266	-0.0524525	2.9745	0.00403119	0.0357549	-2.76851	D42_MPSIIIC
Tyramine_HMDB0000306	1.32455	0.103461	2.93368	0.00454086	0.0385973	-2.87717	D42_MPSIIIC
Levoglucosan_HMDB0000640	0.993657	-0.0675832	2.91103	0.00483584	0.0394604	-2.93531	D42_MPSIIIC
Uric acid_HMDB0000289	1.59007	-0.0334523	2.85122	0.00573644	0.045009	-3.09084	D42_MPSIIIC
L-Homoserine_HMDB0000719	0.798005	-0.0708405	2.71268	0.0084033	0.0634916	-3.43818	D42_MPSIIIC
N-Acetyl-L-aspartic acid_HMDB0000812.1	-1.28005	0.122683	-2.63245	0.010447	0.076114	-3.63416	D42_MPSIIIC
MG(18:0e/0:0/0:0)_HMDB0011143	-1.47067	0.137873	-2.55488	0.0128264	0.0902272	-3.81836	D42_MPSIIIC
N-Acetyl-L-methionine_HMDB0011745	-1.31015	0.148283	-2.50708	0.0145262	0.0987781	-3.92957	D42_MPSIIIC
Hydroxypropionic acid_HMDB0000700	0.860232	-0.058702	2.47869	0.0156143	0.102752	-3.99432	D42_MPSIIIC
L-Glutamic acid_HMDB0000148	-0.80799	0.0900493	-2.4504	0.0167873	0.107019	-4.05872	D42_MPSIIIC
D-Threitol_HMDB0004136	0.654099	-0.0655155	2.30368	0.0242314	0.14928	-4.38273	D42_MPSIIIC
L-Methionine_HMDB0000696	-0.744479	0.0621097	-2.29132	0.0249767	0.14928	-4.40926	D42_MPSIIIC
4-Hydroxybenzoic acid_HMDB0000500	-0.869981	-0.0693115	-2.28128	0.0256118	0.14928	-4.43098	D42_MPSIIIC
D-Tagatose_HMDB0003418.1	-0.583908	-0.148681	-2.26759	0.0264614	0.149948	-4.45981	D42_MPSIIIC
Alpha-Hydroxyisobutyric acid_HMDB0000729	-1.2579	0.154331	-2.22897	0.0290676	0.160265	-4.54144	D42_MPSIIIC
Benzoic acid_HMDB0001870	-0.460573	-0.273945	-2.16429	0.0338747	0.181854	-4.67461	D42_MPSIIIC
Psicose_2	-0.555476	-0.145948	-2.15118	0.0349344	0.182734	-4.70125	D42_MPSIIIC
O-Phosphoethanolamine_HMDB0000224	-0.940225	0.146257	-2.11889	0.0376935	0.187722	-4.7665	D42_MPSIIIC
5-Aminopentanoic acid_HMDB0003355	-0.9487	0.211921	-2.11304	0.0382083	0.187722	-4.77818	D42_MPSIIIC
Alpha-ketoisovaleric acid_HMDB0000019	-1.29151	0.0144383	-2.10809	0.0386487	0.187722	-4.78804	D42_MPSIIIC
D-Tagatose_HMDB0003418	0.710573	-0.0523433	2.08488	0.0407506	0.193328	-4.8338	D42_MPSIIIC
Dopamine_HMDB0000073	-0.774606	0.0132546	-2.05836	0.04332	0.196929	-4.88594	D42_MPSIIIC
L-Sorbose_HMDB0001266.1	-0.772613	-0.0748284	-2.05714	0.0434403	0.196929	-4.88832	D42_MPSIIIC
D-Fructose_HMDB0000660	-0.710406	-0.131261	-2.03589	0.0455703	0.199727	-4.92939	D42_MPSIIIC
Sarcosine_HMDB0000271	0.533712	-0.000401593	2.03158	0.0460154	0.199727	-4.9377	D42_MPSIIIC
Ethanolamine_HMDB0000149	-0.65018	-0.00410439	-2.02096	0.0471334	0.200317	-4.95813	D42_MPSIIIC
O-Phosphoethanolamine_HMDB0000224.1	-0.953927	0.0919109	-1.97419	0.0523553	0.217969	-5.04705	D42_MPSIIIC
L-Glutamine_HMDB0000641	-0.932378	0.0881603	-1.9478	0.0554982	0.226432	-5.0963	D42_MPSIIIC
L-Cysteine_HMDB0000574	-0.889878	-0.0357398	-1.87278	0.0653255	0.261302	-5.2331	D42_MPSIIIC
Cholesterol_HMDB0000067	-0.652494	0.0453104	-1.82886	0.0717093	0.281321	-5.31085	D42_MPSIIIC
Hydroxylamine_HMDB0003338	-0.976818	0.115766	-1.79118	0.077639	0.298837	-5.37637	D42_MPSIIIC
Glycerol_HMDB0000131	-0.926115	0.0929863	-1.77297	0.0806363	0.304626	-5.40755	D42_MPSIIIC
2-Aminoisobutyric acid_HMDB0001906	0.399317	-0.0357806	1.74131	0.0860475	0.31316	-5.46101	D42_MPSIIIC
Xanthine_HMDB0000292	-0.513861	-0.103861	-1.73908	0.0864414	0.31316	-5.46474	D42_MPSIIIC
N-Acetyl-L-methionine_HMDB0011745.1	0.707872	0.117118	1.73329	0.0875005	0.31316	-5.47449	D42_MPSIIIC
DL-2-Aminooctanoic acid_HMDB0000991	-0.517783	0.0167338	-1.70368	0.0929033	0.326763	-5.52348	D42_MPSIIIC
D-Xylitol_HMDB0002917	-0.577076	-0.165582	-1.68299	0.096858	0.334899	-5.55729	D42_MPSIIIC
Galactitol_HMDB0000107	-0.791208	-0.149308	-1.66595	0.100246	0.340836	-5.58489	D42_MPSIIIC
Psicose_1	0.534651	-0.058911	1.65581	0.102263	0.341994	-5.60113	D42_MPSIIIC
Lyxose_HMDB0003402_1	0.860471	-0.100213	1.61897	0.110006	0.358856	-5.65955	D42_MPSIIIC
Mevalonolactone_HMDB0006024	0.516764	-0.0539472	1.61381	0.111094	0.358856	-5.66758	D42_MPSIIIC
Uracil_HMDB0000300	-0.51459	-0.0971292	-1.607	0.112582	0.358856	-5.67821	D42_MPSIIIC
Acetoacetic acid_HMDB0000060.1	-0.78776	0.164035	-1.59367	0.115571	0.362716	-5.69892	D42_MPSIIIC
Vanillic acid_HMDB0000484	-0.72046	-0.0928697	-1.57793	0.119144	0.368263	-5.72311	D42_MPSIIIC
Acetoacetic acid_HMDB0000060	-0.829398	0.123561	-1.53248	0.129966	0.393431	-5.79176	D42_MPSIIIC
Taurine_HMDB0000251	0.643884	0.118567	1.52772	0.131144	0.393431	-5.79885	D42_MPSIIIC
L-Threonine_HMDB0000167	0.704845	0.0522082	1.50906	0.135838	0.401607	-5.82639	D42_MPSIIIC
L-Lactic acid_HMDB0000190	-0.443373	-0.0901601	-1.4965	0.139045	0.402545	-5.84476	D42_MPSIIIC
D-Arabitol_HMDB0000568	-0.519876	-0.167625	-1.49245	0.140102	0.402545	-5.85065	D42_MPSIIIC
p-Octopamine_HMDB0004825	-0.617866	0.0578165	-1.47033	0.146006	0.413684	-5.88258	D42_MPSIIIC
N-Acetylglutamine_HMDB0006029	-0.495556	-0.0885559	-1.43511	0.155735	0.435205	-5.93248	D42_MPSIIIC
D-Xylose_HMDB0000098	0.754322	-0.0906679	1.42154	0.159654	0.440128	-5.95141	D42_MPSIIIC
Protocatechuic acid_HMDB0001856	-0.702869	0.045203	-1.41111	0.162694	0.442528	-5.96584	D42_MPSIIIC
Citric acid_HMDB0000094	0.537497	-0.0545148	1.35717	0.179139	0.480848	-6.03886	D42_MPSIIIC
Caprylic acid_HMDB0000482	-0.391605	0.235474	-1.339	0.184928	0.489939	-6.06286	D42_MPSIIIC
Glyceraldehyde_HMDB0001051	-0.414747	0.0409436	-1.32623	0.189101	0.492991	-6.07954	D42_MPSIIIC
2-Aminoheptanedioic acid_HMDB0034252	0.526678	-0.0543676	1.32083	0.190913	0.492991	-6.08654	D42_MPSIIIC
Lyxose_HMDB0003402_2	0.733475	-0.0845214	1.30454	0.196374	0.500755	-6.1075	D42_MPSIIIC
Myristic acid_HMDB0000806	-0.416761	0.0364466	-1.28604	0.202691	0.505098	-6.13103	D42_MPSIIIC
L-Lysine_HMDB0000182	0.671035	0.114213	1.27815	0.205469	0.505098	-6.14095	D42_MPSIIIC
Ethanolamine_HMDB0000149.1	-0.567105	-0.0202589	-1.27805	0.205506	0.505098	-6.14108	D42_MPSIIIC
Uridine_HMDB0000296.1	-0.487041	-0.206615	-1.25023	0.215428	0.518364	-6.17562	D42_MPSIIIC
Methionine sulfone_HMDB0062174	0.509729	-0.0560071	1.23935	0.219405	0.518364	-6.18894	D42_MPSIIIC
1-Hexadecanol_HMDB0003424	-0.780483	-0.137515	-1.23418	0.221314	0.518364	-6.19523	D42_MPSIIIC
Octadecanol_HMDB0002350	-0.590518	-0.119793	-1.23257	0.221911	0.518364	-6.19719	D42_MPSIIIC
Cyclic AMP_HMDB0000058	-0.56526	0.0219677	-1.228	0.223608	0.518364	-6.20271	D42_MPSIIIC
D-Arabinose_HMDB0029942	0.672806	-0.0710207	1.19452	0.236354	0.541146	-6.24263	D42_MPSIIIC
N6-Acetyl-L-lysine_HMDB0000206	0.588813	0.0227146	1.1884	0.238741	0.541146	-6.24981	D42_MPSIIIC
5'-Methylthioadenosine_HMDB0001173	-0.31522	0.0315094	-1.16865	0.24653	0.552661	-6.27276	D42_MPSIIIC
Pyruvic acid_HMDB0000243.1	-0.458815	-0.259951	-1.10864	0.271428	0.59718	-6.34017	D42_MPSIIIC
Allantoin_HMDB0000462	0.623279	-0.07551	1.10478	0.273082	0.59718	-6.34438	D42_MPSIIIC
Glutamate, gamma-methyl ester_HMDB0061715	-0.621471	-0.065044	-1.09798	0.276023	0.59718	-6.35179	D42_MPSIIIC
Histamine_HMDB0000870	-0.480395	0.0748744	-1.06792	0.289272	0.59718	-6.38397	D42_MPSIIIC
Glutaric acid_HMDB0000661	-0.541676	0.0676334	-1.06767	0.289381	0.59718	-6.38423	D42_MPSIIIC
Methylmalonic acid_HMDB0000202	-0.507942	-0.0789521	-1.0668	0.289774	0.59718	-6.38515	D42_MPSIIIC
Azelaic acid_HMDB0000784	-0.681437	0.00644629	-1.05654	0.294396	0.59718	-6.39592	D42_MPSIIIC
Gluconic acid_HMDB0000625	-0.32138	-0.183106	-1.04853	0.298024	0.59718	-6.40429	D42_MPSIIIC
Triethanolamine_HMDB0032538	0.674486	-0.0310056	1.04784	0.298362	0.59718	-6.40498	D42_MPSIIIC
N-Acetyl-L-aspartic acid_HMDB0000812	0.4033	0.078754	1.04042	0.30177	0.59718	-6.41265	D42_MPSIIIC
Maleic acid_HMDB0000176	-0.413649	0.0876761	-1.04001	0.301955	0.59718	-6.41306	D42_MPSIIIC
Phenyllactic acid_HMDB0000779	0.349335	-0.142279	1.0301	0.30653	0.59718	-6.42324	D42_MPSIIIC
Sumiki's acid_HMDB0002432	-0.372833	-0.102563	-1.02845	0.307309	0.59718	-6.42491	D42_MPSIIIC
Glucaric acid_HMDB0000663	-0.316691	-0.185034	-1.0283	0.307372	0.59718	-6.42508	D42_MPSIIIC
Pyruvic acid_HMDB0000243	-0.535921	0.0214443	-0.990627	0.325321	0.62609	-6.46273	D42_MPSIIIC
N-Acetylputrescine_HMDB0002064	-0.547938	0.187133	-0.965295	0.33776	0.643095	-6.48729	D42_MPSIIIC
Trehalose_HMDB0000975	-0.388974	0.010209	-0.954502	0.343154	0.643095	-6.49757	D42_MPSIIIC
Mesaconic acid_HMDB0000749	0.35037	-0.0580899	0.947559	0.346647	0.643095	-6.50413	D42_MPSIIIC
Glycyl-glycine_HMDB0011733	-0.571715	0.000671722	-0.942984	0.348971	0.643095	-6.50841	D42_MPSIIIC
D-Fructose_HMDB0000660.1	0.503017	-0.0720469	0.941119	0.34992	0.643095	-6.51016	D42_MPSIIIC
Pelargonic acid_HMDB0000847	-0.330802	0.165409	-0.93094	0.355106	0.644896	-6.51963	D42_MPSIIIC
Thymine_HMDB0000262	-0.409917	-0.104467	-0.926861	0.357222	0.644896	-6.52338	D42_MPSIIIC
D-Ribose 5-phosphate_HMDB0001548.1	0.414141	0.0888337	0.903472	0.369412	0.661053	-6.54464	D42_MPSIIIC
L-Sorbose_HMDB0001266	-0.298655	-0.154959	-0.894112	0.374344	0.664053	-6.55302	D42_MPSIIIC
Methylsuccinic acid_HMDB0001844	0.335551	0.0126487	0.835742	0.406178	0.70495	-6.6032	D42_MPSIIIC
2-Deoxyglucose_HMDB0062477	-0.379623	0.0601955	-0.829197	0.409845	0.70495	-6.60863	D42_MPSIIIC
Glycine_HMDB0000123	-0.390283	-0.010482	-0.827531	0.410782	0.70495	-6.61	D42_MPSIIIC
(2E)-3-(4-hydroxy-3-methoxyphenyl)prop-2-enal_HMDB0141782	-0.439866	0.076763	-0.82394	0.412806	0.70495	-6.61295	D42_MPSIIIC
3-Phosphoglyceric acid_HMDB0000807	-0.389573	-0.0344343	-0.808189	0.421753	0.70495	-6.62575	D42_MPSIIIC
Acetylglycine_HMDB0000532.1	0.505232	0.0254263	0.806671	0.422621	0.70495	-6.62697	D42_MPSIIIC
Beta-Glycerophosphoric acid_HMDB0002520	-0.352719	0.0486499	-0.798317	0.427419	0.70495	-6.63365	D42_MPSIIIC
1,2,3-Trihydroxybenzene_HMDB0013674	0.486657	0.0386514	0.795023	0.42932	0.70495	-6.63626	D42_MPSIIIC
L-Kynurenine_HMDB0000684	-0.256541	-0.0789268	-0.791361	0.431423	0.70495	-6.63918	D42_MPSIIIC
Hypotaurine_HMDB0000965	-0.381308	0.161898	-0.786156	0.434461	0.70495	-6.64325	D42_MPSIIIC
3-Hydroxyglutaric acid_HMDB0000428	-0.259557	-0.16109	-0.784498	0.43541	0.70495	-6.64456	D42_MPSIIIC
D-Ribose_HMDB0000283	-0.368065	0.0432866	-0.772627	0.442376	0.710587	-6.65376	D42_MPSIIIC
3-Hydroxymethylglutaric acid_HMDB0000355	-0.33734	0.0174886	-0.758105	0.450964	0.718723	-6.66483	D42_MPSIIIC
Homogentisic acid_HMDB0000130	-0.290534	-0.0104654	-0.715939	0.476439	0.753439	-6.69583	D42_MPSIIIC
Glycolic acid_HMDB0000115	-0.29122	-0.0449626	-0.706549	0.482221	0.756715	-6.7025	D42_MPSIIIC
D-Ribose 5-phosphate_HMDB0001548	0.297261	0.0810653	0.688282	0.493577	0.757236	-6.71522	D42_MPSIIIC
L-Cystathionine_HMDB0000099	0.232019	0.00901884	0.684288	0.496066	0.757236	-6.71797	D42_MPSIIIC
Fructose 6-phosphate_HMDB0000124	0.380259	-0.167311	0.674997	0.501928	0.757236	-6.72426	D42_MPSIIIC
Glucose 6-phosphate_HMDB0001401	0.347904	-0.13326	0.673421	0.502924	0.757236	-6.72532	D42_MPSIIIC
Guanosine_HMDB0000133	-0.142986	-0.146184	-0.670855	0.504533	0.757236	-6.72706	D42_MPSIIIC
Phosphoserine_HMDB0000272	-0.237412	0.131138	-0.668062	0.506306	0.757236	-6.72892	D42_MPSIIIC
3-Dehydroquinate_HMDB0012710	0.329276	0.110267	0.663119	0.509458	0.757236	-6.7322	D42_MPSIIIC
Sorbitol_HMDB0000247	-0.137188	-0.211241	-0.658721	0.512248	0.757236	-6.73512	D42_MPSIIIC
Ribitol_HMDB0000508	-0.247386	-0.094473	-0.648205	0.518996	0.761692	-6.74197	D42_MPSIIIC
Malic acid_HMDB0000744	0.257017	-0.0105129	0.611127	0.543119	0.789536	-6.7653	D42_MPSIIIC
Lactitol_HMDB0040937	0.192105	-0.114916	0.607178	0.545709	0.789536	-6.76772	D42_MPSIIIC
p-Hydroxyphenylacetic acid_HMDB0000020	0.307371	0.0383283	0.598862	0.551221	0.791895	-6.77272	D42_MPSIIIC
Saccharopine_HMDB0000279	0.214365	-0.0144277	0.58722	0.558963	0.797401	-6.77964	D42_MPSIIIC
Elaidic acid_HMDB0000573	0.352115	0.111935	0.569536	0.570838	0.79801	-6.78986	D42_MPSIIIC
Uridine_HMDB0000296	0.134066	-0.102636	0.557711	0.578831	0.79801	-6.79654	D42_MPSIIIC
Sebacic acid_HMDB0000792	-0.276725	-0.0435165	-0.553182	0.581923	0.79801	-6.79905	D42_MPSIIIC
Cadaverine_HMDB0002322	0.140133	-0.136883	0.552947	0.582071	0.79801	-6.79919	D42_MPSIIIC
Palmitoleic acid_HMDB0003229	0.287153	0.0902707	0.552844	0.582152	0.79801	-6.79924	D42_MPSIIIC
Adenine_HMDB0000034	-0.304989	0.00412528	-0.551805	0.58286	0.79801	-6.79981	D42_MPSIIIC
Oleic acid_HMDB0000207	0.337299	0.115386	0.544819	0.587631	0.799178	-6.80365	D42_MPSIIIC
2,3-Dihydroxybutanedioic acid_HMDB0059916	0.237313	0.0200925	0.528061	0.599147	0.809444	-6.81265	D42_MPSIIIC
Mannose 6-phosphate_HMDB0001078	0.259959	-0.132792	0.495837	0.621581	0.834227	-6.82917	D42_MPSIIIC
Gamma-Aminobutyric acid_HMDB0000112.1	-0.270933	0.031573	-0.4879	0.627164	0.836218	-6.83308	D42_MPSIIIC
Mannitol_HMDB0000765	-0.0967307	-0.213449	-0.465246	0.643207	0.841206	-6.84391	D42_MPSIIIC
L-Isoleucine_HMDB0000172	0.248221	0.143984	0.465002	0.643391	0.841206	-6.84401	D42_MPSIIIC
N-Acetylserine_HMDB0002931	0.253676	0.00711738	0.461213	0.646093	0.841206	-6.84577	D42_MPSIIIC
Stigmasterol_HMDB0000937	-0.258991	0.0773768	-0.459384	0.647399	0.841206	-6.84661	D42_MPSIIIC
Hydroquinone_HMDB0002434	0.220869	0.15993	0.444547	0.658035	0.843506	-6.85334	D42_MPSIIIC
Gamma-Aminobutyric acid_HMDB0000112	-0.23565	0.0742503	-0.444358	0.658171	0.843506	-6.85342	D42_MPSIIIC
Dimethylglycine_HMDB0000092	-0.223004	0.0379109	-0.439634	0.661573	0.843506	-6.85551	D42_MPSIIIC
Fumaric acid_HMDB0000134	0.145645	0.10106	0.419306	0.676284	0.85057	-6.86427	D42_MPSIIIC
Oleamide_HMDB0002117	0.167016	0.0899406	0.413324	0.680648	0.85057	-6.86676	D42_MPSIIIC
Trehalose 6-phosphate_HMDB0001124	-0.129223	-0.0286708	-0.409856	0.683171	0.85057	-6.8682	D42_MPSIIIC
Galacturonic acid_HMDB0002545	0.160702	-0.176403	0.409017	0.683791	0.85057	-6.86854	D42_MPSIIIC
Caproic acid_HMDB0000535	-0.229079	0.0890013	-0.397379	0.692312	0.855949	-6.87325	D42_MPSIIIC
D-Sedoheptulose 7-phosphate_HMDB0001068	-0.215048	-0.167715	-0.387548	0.699541	0.859324	-6.87712	D42_MPSIIIC
Niacinamide_HMDB0001406	-0.124684	-0.00460314	-0.382215	0.703467	0.859324	-6.87918	D42_MPSIIIC
3-Hydroxyanthranilic acid_HMDB0001476	0.17523	-0.0187888	0.336216	0.737726	0.890821	-6.89576	D42_MPSIIIC
Adenosine_HMDB0000050	0.143097	-0.070212	0.333758	0.739572	0.890821	-6.89658	D42_MPSIIIC
2-Ketobutyric acid_HMDB0000005	-0.123376	0.295636	-0.327151	0.74454	0.890821	-6.89878	D42_MPSIIIC
Adenosine monophosphate_HMDB0000045	0.166025	-0.0538927	0.324263	0.746717	0.890821	-6.89972	D42_MPSIIIC
Isocitric acid_HMDB0000193	-0.127049	-0.0518332	-0.304768	0.761458	0.900446	-6.90587	D42_MPSIIIC
Glutathione_HMDB0000125	-0.0334145	0.508225	-0.299658	0.765331	0.900446	-6.90743	D42_MPSIIIC
D-Erythrose 4-phosphate_HMDB0001321	-0.156519	-0.0990937	-0.296118	0.768027	0.900446	-6.90848	D42_MPSIIIC
Xanthylic acid_HMDB0001554	0.146246	-0.0538045	0.284941	0.77654	0.905224	-6.91174	D42_MPSIIIC
Nicotinic acid_HMDB0001488	0.0923123	-0.178103	0.275099	0.784056	0.908792	-6.91452	D42_MPSIIIC
D-Alpha-aminobutyric acid_HMDB0000650	-0.106118	0.0912783	-0.246931	0.805693	0.922062	-6.9219	D42_MPSIIIC
L-Tryptophan_HMDB0000929	-0.117271	0.0398405	-0.24332	0.808477	0.922062	-6.92279	D42_MPSIIIC
Homocysteine_HMDB0000742	-0.0905476	0.0754041	-0.242559	0.809064	0.922062	-6.92297	D42_MPSIIIC
Inositol phosphate_HMDB0002985	-0.100056	0.0719876	-0.221789	0.825132	0.928327	-6.92782	D42_MPSIIIC
L-2-Hydroxyglutaric acid_HMDB0000694	-0.0246256	0.440591	-0.218566	0.827627	0.928327	-6.92853	D42_MPSIIIC
Dodecanoic acid_HMDB0000638	-0.0563657	0.0344006	-0.217811	0.828214	0.928327	-6.9287	D42_MPSIIIC
Ornithine_HMDB0000214	-0.111126	0.150587	-0.186277	0.852773	0.941855	-6.9351	D42_MPSIIIC
Glycerol 3-phosphate_HMDB0000126	0.0876742	-0.0251832	0.180629	0.857187	0.941855	-6.93614	D42_MPSIIIC
Hydroxyphenyllactic acid_HMDB0000755	-0.0613243	-0.125596	-0.179452	0.858104	0.941855	-6.93635	D42_MPSIIIC
Phenylacetic acid_HMDB0000209	-0.094506	-0.047438	-0.178631	0.85875	0.941855	-6.9365	D42_MPSIIIC
Mannose 6-phosphate_HMDB0001078.1	0.087438	0.112887	0.169856	0.865619	0.944312	-6.93803	D42_MPSIIIC
L-Arginine_HMDB0000517	0.0926362	0.129858	0.162289	0.871551	0.945726	-6.9393	D42_MPSIIIC
Itaconic acid_HMDB0002092	0.0520017	0.0569977	0.146534	0.883924	0.946442	-6.94174	D42_MPSIIIC
Oxalacetic acid_HMDB0000223	-0.0772933	0.0958125	-0.146458	0.883986	0.946442	-6.94175	D42_MPSIIIC
Deoxyuridine_HMDB0000012	-0.035542	-0.105913	-0.143729	0.88613	0.946442	-6.94215	D42_MPSIIIC
Capric acid_HMDB0000511	-0.0418369	0.0935364	-0.130381	0.896641	0.952681	-6.94399	D42_MPSIIIC
Dihydroxyacetone phosphate_HMDB0001473	0.0536016	-0.0234611	0.110905	0.912013	0.961913	-6.94635	D42_MPSIIIC
Glyceric acid_HMDB0000139	-0.0592465	0.0904606	-0.107428	0.91476	0.961913	-6.94673	D42_MPSIIIC
Ketoleucine_HMDB0000695	0.0452293	0.07973	0.0819976	0.934885	0.978034	-6.94915	D42_MPSIIIC
Tryptamine_HMDB0000303	-0.0269584	-0.0152156	-0.0711932	0.943449	0.981957	-6.94999	D42_MPSIIIC
Glucose 6-phosphate_HMDB0001401.1	0.0314438	-0.125296	0.0611008	0.951455	0.985263	-6.95066	D42_MPSIIIC
Erythritol_HMDB0002994	-0.0148492	-0.343714	-0.0538243	0.957229	0.986236	-6.95108	D42_MPSIIIC
Oxoglutaric acid_HMDB0000208	-0.0214765	0.0733404	-0.037413	0.970264	0.992727	-6.95183	D42_MPSIIIC
Linoleic acid_HMDB0000673	0.018856	0.111662	0.0336397	0.973261	0.992727	-6.95197	D42_MPSIIIC
Acetylglycine_HMDB0000532	0.0153612	0.0747891	0.0269867	0.978548	0.993153	-6.95217	D42_MPSIIIC
L-Phenylalanine_HMDB0000159	-0.00511689	0.108789	-0.0110358	0.991227	0.994558	-6.95247	D42_MPSIIIC
Putrescine_HMDB0001414	0.00408659	-0.0350532	0.0104795	0.991669	0.994558	-6.95248	D42_MPSIIIC
Spermidine_HMDB0001257	-0.00254445	-0.0173967	-0.00684583	0.994558	0.994558	-6.95251	D42_MPSIIIC

## Sheet: D42_MPSIIIA
name	logFC	AveExpr	t	P.Value	FDR	B	coef
D-Tagatose_HMDB0003418.1	2.83302	-0.148681	11.0019	6.99007e-17	1.30228e-14	28.0651	D42_MPSIIIA
Psicose_2	2.80256	-0.145948	10.8534	1.27674e-16	1.30228e-14	27.4752	D42_MPSIIIA
3-Aminoisobutanoic acid_HMDB0003911	2.25971	0.012187	7.92858	2.55853e-11	1.7398e-09	15.5029	D42_MPSIIIA
L-Homoserine_HMDB0000719	2.26005	-0.0708405	7.68265	7.23505e-11	3.68987e-09	14.4839	D42_MPSIIIA
Glycerol 1-octadecanoate_HMDB0031075	-2.42517	-0.0878773	-7.30147	3.61557e-10	1.47515e-08	12.9077	D42_MPSIIIA
Dihydrouracil_HMDB0000076	1.71833	-0.0652264	6.08169	5.71006e-08	1.94142e-06	7.96085	D42_MPSIIIA
Guanosine_HMDB0000133	1.2813	-0.146184	6.01153	7.59431e-08	2.2132e-06	7.68303	D42_MPSIIIA
Cytosine_HMDB0000630	1.60274	-0.0251001	5.70148	2.64839e-07	6.75339e-06	6.4676	D42_MPSIIIA
L-Kynurenine_HMDB0000684	-1.8381	-0.0789268	-5.67006	3.00464e-07	6.81051e-06	6.34503	D42_MPSIIIA
Octadecanol_HMDB0002350	-2.54401	-0.119793	-5.31002	1.25936e-06	2.56909e-05	4.95602	D42_MPSIIIA
Hypoxanthine_HMDB0000157	2.33363	-0.10912	5.03002	3.7072e-06	6.87516e-05	3.9116	D42_MPSIIIA
D-Fructose_HMDB0000660	1.73612	-0.131261	4.97539	4.51985e-06	7.68374e-05	3.71897	D42_MPSIIIA
5'-Methylthioadenosine_HMDB0001173	-1.30139	0.0315094	-4.8248	7.9835e-06	0.00012528	3.17033	D42_MPSIIIA
N6-Acetyl-L-lysine_HMDB0000206	-2.35643	0.0227146	-4.75598	1.04227e-05	0.000151874	2.91484	D42_MPSIIIA
Vanillic acid_HMDB0000484	-2.13181	-0.0928697	-4.66904	1.43927e-05	0.00019574	2.60438	D42_MPSIIIA
myo-Inositol_HMDB0000211	-1.40338	0.045752	-4.38313	4.05371e-05	0.000516848	1.61006	D42_MPSIIIA
Glucaric acid_HMDB0000663	-1.33517	-0.185034	-4.33528	4.81223e-05	0.000551556	1.446	D42_MPSIIIA
Inosine_HMDB0000195	0.93467	-0.113501	4.32783	4.94052e-05	0.000551556	1.4208	D42_MPSIIIA
Gluconic acid_HMDB0000625	-1.32318	-0.183106	-4.317	5.13704e-05	0.000551556	1.38356	D42_MPSIIIA
L-Alanine_HMDB0000161	1.97454	-0.0367192	4.29842	5.52247e-05	0.000563292	1.31543	D42_MPSIIIA
Glycine_HMDB0000123	2.01941	-0.010482	4.28182	5.85782e-05	0.000569045	1.25911	D42_MPSIIIA
2-Aminoisobutyric acid_HMDB0001906	0.926033	-0.0357806	4.03817	0.00013664	0.00126703	0.451054	D42_MPSIIIA
Adenosine_HMDB0000050	1.70952	-0.070212	3.98728	0.000163584	0.00145092	0.281039	D42_MPSIIIA
3-Hydroxyglutaric acid_HMDB0000428	1.31104	-0.16109	3.96255	0.000177166	0.00150591	0.20447	D42_MPSIIIA
L-Cystathionine_HMDB0000099	1.33307	0.00901884	3.93159	0.000196879	0.00160653	0.10441	D42_MPSIIIA
Malic acid_HMDB0000744	-1.6379	-0.0105129	-3.89454	0.000224232	0.00175936	-0.0180182	D42_MPSIIIA
L-Sorbose_HMDB0001266	-1.273	-0.154959	-3.8111	0.000295555	0.00223308	-0.280175	D42_MPSIIIA
Adenine_HMDB0000034	2.07726	0.00412528	3.75831	0.00035375	0.00257732	-0.449141	D42_MPSIIIA
cis-Aconitic acid_HMDB0000072	-0.903207	-0.128562	-3.74084	0.000373269	0.00262575	-0.500659	D42_MPSIIIA
Isocitric acid_HMDB0000193	-1.5098	-0.0518332	-3.62177	0.000553591	0.00376442	-0.871067	D42_MPSIIIA
Citric acid_HMDB0000094	-1.40814	-0.0545148	-3.55554	0.000685565	0.00447297	-1.07191	D42_MPSIIIA
2-Aminoheptanedioic acid_HMDB0034252	-1.41489	-0.0543676	-3.54832	0.000701642	0.00447297	-1.09366	D42_MPSIIIA
N-Acetylserine_HMDB0002931	-1.91565	0.00711738	-3.48288	0.000864532	0.00534438	-1.28931	D42_MPSIIIA
L-Threonine_HMDB0000167	1.55382	0.0522082	3.3267	0.00140983	0.00845901	-1.7459	D42_MPSIIIA
Saccharopine_HMDB0000279	-1.1775	-0.0144277	-3.22559	0.00191889	0.0111844	-2.03266	D42_MPSIIIA
Methylmalonic acid_HMDB0000202	1.52833	-0.0789521	3.20984	0.00201492	0.0114179	-2.07763	D42_MPSIIIA
Homocysteine_HMDB0000742	-1.18623	0.0754041	-3.17766	0.002219	0.0122345	-2.16712	D42_MPSIIIA
Hydroquinone_HMDB0002434	-1.54843	0.15993	-3.11655	0.0026647	0.0143052	-2.33617	D42_MPSIIIA
Mannose 6-phosphate_HMDB0001078.1	-1.58981	0.112887	-3.08835	0.00289673	0.0151521	-2.41319	D42_MPSIIIA
Thymine_HMDB0000262	-1.34726	-0.104467	-3.04629	0.003278	0.0167178	-2.52708	D42_MPSIIIA
Acetylglycine_HMDB0000532	-1.69894	0.0747891	-2.98471	0.0039211	0.0195098	-2.69167	D42_MPSIIIA
(S)-3-Hydroxyisobutyric acid_HMDB0000023	1.02854	-0.0214828	2.95949	0.00420943	0.0204458	-2.75726	D42_MPSIIIA
3-Hydroxymethylglutaric acid_HMDB0000355	-1.30446	0.0174886	-2.93151	0.0045691	0.0216767	-2.8318	D42_MPSIIIA
2-Ketobutyric acid_HMDB0000005	1.09768	0.295636	2.91066	0.00484725	0.0224736	-2.88595	D42_MPSIIIA
Dodecanoic acid_HMDB0000638	-0.745669	0.0344006	-2.88145	0.00525898	0.023424	-2.96083	D42_MPSIIIA
Galactitol_HMDB0000107	1.36804	-0.149308	2.88052	0.00528188	0.023424	-2.96427	D42_MPSIIIA
D-Threitol_HMDB0004136	0.81362	-0.0655155	2.8655	0.00550137	0.0238783	-3.00192	D42_MPSIIIA
L-Sorbose_HMDB0001266.1	-1.06952	-0.0748284	-2.8477	0.0057916	0.0246143	-3.04836	D42_MPSIIIA
3-Phosphoglyceric acid_HMDB0000807	-1.34564	-0.0344343	-2.79159	0.00677504	0.0282063	-3.19089	D42_MPSIIIA
Trehalose 6-phosphate_HMDB0001124	-0.870222	-0.0286708	-2.76009	0.00738063	0.030113	-3.26902	D42_MPSIIIA
Glucose 6-phosphate_HMDB0001401	-1.41262	-0.13326	-2.73433	0.00793219	0.0317288	-3.33383	D42_MPSIIIA
Glycolic acid_HMDB0000115	-1.11873	-0.0449626	-2.71424	0.00837942	0.0328731	-3.38343	D42_MPSIIIA
Pantothenic acid_HMDB0000210	-1.06816	0.0253363	-2.63108	0.0104854	0.0402084	-3.58553	D42_MPSIIIA
D-Alpha-aminobutyric acid_HMDB0000650	1.12829	0.0912783	2.62547	0.0106434	0.0402084	-3.59897	D42_MPSIIIA
Lactitol_HMDB0040937	-0.827379	-0.114916	-2.61506	0.0109297	0.0405391	-3.62322	D42_MPSIIIA
Trehalose_HMDB0000975	-1.06221	0.010209	-2.60656	0.0111926	0.0407731	-3.64415	D42_MPSIIIA
Deoxyuridine_HMDB0000012	0.638206	-0.105913	2.58085	0.0119658	0.0428249	-3.70447	D42_MPSIIIA
Cadaverine_HMDB0002322	0.647402	-0.136883	2.55456	0.0128223	0.045099	-3.76634	D42_MPSIIIA
L-Lysine_HMDB0000182.1	-1.1142	0.0982605	-2.5046	0.0146196	0.0505492	-3.883	D42_MPSIIIA
Glucose 6-phosphate_HMDB0001401.1	-1.28523	-0.125296	-2.49743	0.014893	0.0506364	-3.89951	D42_MPSIIIA
O-Phosphoethanolamine_HMDB0000224.1	-1.18333	0.0919109	-2.44894	0.016866	0.0564043	-4.01007	D42_MPSIIIA
3-Dehydroquinate_HMDB0012710	-1.20763	0.110267	-2.432	0.0176084	0.0575796	-4.04826	D42_MPSIIIA
Uridine_HMDB0000296	0.583599	-0.102636	2.42776	0.0177819	0.0575796	-4.05732	D42_MPSIIIA
Tyramine_HMDB0000306	-1.08707	0.103461	-2.40769	0.0187252	0.0596865	-4.10268	D42_MPSIIIA
MG(18:0e/0:0/0:0)_HMDB0011143	-1.36384	0.137873	-2.36929	0.0206187	0.0647109	-4.1877	D42_MPSIIIA
Psicose_1	0.757027	-0.058911	2.34451	0.0219114	0.0670339	-4.24157	D42_MPSIIIA
N-Acetyl-L-aspartic acid_HMDB0000812	-0.908195	0.078754	-2.34292	0.022016	0.0670339	-4.24542	D42_MPSIIIA
Guanine_HMDB0000132	0.609646	-0.160005	2.31517	0.0235571	0.0706712	-4.30518	D42_MPSIIIA
2-Deoxyglucose_HMDB0062477	1.04706	0.0601955	2.28706	0.0252568	0.0746724	-4.36586	D42_MPSIIIA
Oleamide_HMDB0002117	-0.901221	0.0899406	-2.2303	0.0289747	0.0844407	-4.48568	D42_MPSIIIA
L-Asparagine_HMDB0000168	1.01032	0.029022	2.21138	0.0303169	0.0871078	-4.52504	D42_MPSIIIA
Hydroxyphenyllactic acid_HMDB0000755	-0.75229	-0.125596	-2.20141	0.0310254	0.0879053	-4.54539	D42_MPSIIIA
Stigmasterol_HMDB0000937	1.2202	0.0773768	2.16432	0.0338944	0.0941287	-4.62167	D42_MPSIIIA
Fructose 6-phosphate_HMDB0000124	-1.21751	-0.167311	-2.1612	0.0341447	0.0941287	-4.62803	D42_MPSIIIA
Mannose 6-phosphate_HMDB0001078	-1.09983	-0.132792	-2.09778	0.0395806	0.107659	-4.75523	D42_MPSIIIA
Hypotaurine_HMDB0000965	1.00435	0.161898	2.07069	0.0421218	0.113064	-4.80854	D42_MPSIIIA
Oxalacetic acid_HMDB0000223	-1.08368	0.0958125	-2.0534	0.0438174	0.116088	-4.84226	D42_MPSIIIA
Sarcosine_HMDB0000271	0.537103	-0.000401593	2.04449	0.0446894	0.11688	-4.85935	D42_MPSIIIA
Hydroxypropionic acid_HMDB0000700	0.706903	-0.058702	2.03688	0.0454677	0.11741	-4.87405	D42_MPSIIIA
Methionine sulfone_HMDB0062174	-0.829504	-0.0560071	-2.01685	0.0475952	0.120553	-4.9127	D42_MPSIIIA
Phenylacetic acid_HMDB0000209	-1.06569	-0.047438	-2.01432	0.0478667	0.120553	-4.91754	D42_MPSIIIA
Histamine_HMDB0000870	-0.900849	0.0748744	-2.00258	0.049144	0.122261	-4.93989	D42_MPSIIIA
N-Acetyl-L-aspartic acid_HMDB0000812.1	0.959248	0.122683	1.97272	0.0525265	0.129101	-4.99626	D42_MPSIIIA
Protocatechuic acid_HMDB0001856	-0.932188	0.045203	-1.8715	0.0655049	0.159083	-5.18162	D42_MPSIIIA
O-Phosphoethanolamine_HMDB0000224	-0.824561	0.146257	-1.85823	0.0673931	0.161743	-5.20529	D42_MPSIIIA
Dopamine_HMDB0000073	-0.696267	0.0132546	-1.85019	0.0685523	0.162612	-5.21951	D42_MPSIIIA
Xanthine_HMDB0000292	0.53529	-0.103861	1.8116	0.0743611	0.174364	-5.28708	D42_MPSIIIA
Mevalonolactone_HMDB0006024	0.572745	-0.0539472	1.78863	0.0780263	0.180879	-5.32674	D42_MPSIIIA
Glutaric acid_HMDB0000661	-0.900154	0.0676334	-1.77425	0.0804228	0.181799	-5.35141	D42_MPSIIIA
L-Tryptophan_HMDB0000929	-0.853404	0.0398405	-1.77069	0.0810181	0.181799	-5.35747	D42_MPSIIIA
Glyceric acid_HMDB0000139	-0.976276	0.0904606	-1.77023	0.0810964	0.181799	-5.35826	D42_MPSIIIA
Ribitol_HMDB0000508	0.672549	-0.094473	1.76222	0.0824452	0.182813	-5.37183	D42_MPSIIIA
Pyruvic acid_HMDB0000243.1	0.722986	-0.259951	1.74695	0.0850853	0.186639	-5.3976	D42_MPSIIIA
2,3-Dihydroxybutanedioic acid_HMDB0059916	-0.772643	0.0200925	-1.71926	0.0900401	0.194638	-5.44377	D42_MPSIIIA
Lyxose_HMDB0003402_2	-0.964813	-0.0845214	-1.71599	0.0906403	0.194638	-5.44917	D42_MPSIIIA
Mesaconic acid_HMDB0000749	-0.616679	-0.0580899	-1.66778	0.0998738	0.210066	-5.52779	D42_MPSIIIA
Nicotinic acid_HMDB0001488	0.55959	-0.178103	1.66763	0.0998842	0.210066	-5.528	D42_MPSIIIA
Fumaric acid_HMDB0000134	0.573553	0.10106	1.65123	0.103198	0.21482	-5.55427	D42_MPSIIIA
Myristic acid_HMDB0000806	-0.52821	0.0364466	-1.62995	0.10763	0.220016	-5.58801	D42_MPSIIIA
L-Glutamine_HMDB0000641	0.779792	0.0881603	1.62904	0.107851	0.220016	-5.58948	D42_MPSIIIA
L-Glutamic acid_HMDB0000148	-0.533158	0.0900493	-1.61691	0.110421	0.222296	-5.60848	D42_MPSIIIA
Glycyl-glycine_HMDB0011733	0.978352	0.000671722	1.61369	0.111148	0.222296	-5.61355	D42_MPSIIIA
D-Tagatose_HMDB0003418	0.538342	-0.0523433	1.57954	0.118747	0.235188	-5.66632	D42_MPSIIIA
Gamma-Aminobutyric acid_HMDB0000112	0.818777	0.0742503	1.54394	0.127166	0.247532	-5.72026	D42_MPSIIIA
p-Octopamine_HMDB0004825	0.648381	0.0578165	1.54295	0.127406	0.247532	-5.72175	D42_MPSIIIA
D-Arabinose_HMDB0029942	-0.862874	-0.0710207	-1.53198	0.13009	0.250362	-5.73813	D42_MPSIIIA
Uracil_HMDB0000300	0.483282	-0.0971292	1.50923	0.135767	0.258846	-5.77171	D42_MPSIIIA
Itaconic acid_HMDB0002092	-0.51279	0.0569977	-1.44497	0.152958	0.28892	-5.8641	D42_MPSIIIA
Glycerol_HMDB0000131	0.727261	0.0929863	1.39228	0.168297	0.311105	-5.93703	D42_MPSIIIA
L-Phenylalanine_HMDB0000159	0.643415	0.108789	1.38767	0.169691	0.311105	-5.94328	D42_MPSIIIA
3-Hydroxyanthranilic acid_HMDB0001476	-0.72246	-0.0187888	-1.38619	0.170141	0.311105	-5.94529	D42_MPSIIIA
4-Hydroxybenzoic acid_HMDB0000500	-0.527799	-0.0693115	-1.384	0.170803	0.311105	-5.94825	D42_MPSIIIA
D-Erythrose 4-phosphate_HMDB0001321	-0.725217	-0.0990937	-1.37204	0.174486	0.315001	-5.96437	D42_MPSIIIA
Glyceraldehyde_HMDB0001051	0.41911	0.0409436	1.34018	0.184547	0.32988	-6.00663	D42_MPSIIIA
Tryptamine_HMDB0000303	0.502775	-0.0152156	1.32776	0.188619	0.32988	-6.02284	D42_MPSIIIA
Dimethylglycine_HMDB0000092	0.673026	0.0379109	1.32682	0.188933	0.32988	-6.02406	D42_MPSIIIA
Adipic acid_HMDB0000448	-0.629748	0.0723353	-1.32602	0.189196	0.32988	-6.0251	D42_MPSIIIA
Glycerol 3-phosphate_HMDB0000126	-0.632692	-0.0251832	-1.30349	0.196731	0.337365	-6.05412	D42_MPSIIIA
Lyxose_HMDB0003402_1	-0.692694	-0.100213	-1.3033	0.196796	0.337365	-6.05436	D42_MPSIIIA
L-Lysine_HMDB0000182	-0.681395	0.114213	-1.29788	0.198639	0.337686	-6.06126	D42_MPSIIIA
Glutamate, gamma-methyl ester_HMDB0061715	0.718728	-0.065044	1.2698	0.20841	0.351208	-6.09662	D42_MPSIIIA
Erythritol_HMDB0002994	0.347599	-0.343714	1.25995	0.211894	0.351208	-6.10886	D42_MPSIIIA
L-Lactic acid_HMDB0000190	-0.372945	-0.0901601	-1.25878	0.212314	0.351208	-6.1103	D42_MPSIIIA
D-Xylose_HMDB0000098	-0.665075	-0.0906679	-1.25335	0.214299	0.351208	-6.11699	D42_MPSIIIA
Alpha-ketoisovaleric acid_HMDB0000019	0.766334	0.0144383	1.25086	0.215201	0.351208	-6.12005	D42_MPSIIIA
Dihydroxyacetone phosphate_HMDB0001473	-0.599601	-0.0234611	-1.24061	0.218943	0.352725	-6.13259	D42_MPSIIIA
Adenosine monophosphate_HMDB0000045	-0.633583	-0.0538927	-1.23745	0.220105	0.352725	-6.13643	D42_MPSIIIA
Xanthylic acid_HMDB0001554	-0.633436	-0.0538045	-1.23417	0.221318	0.352725	-6.14042	D42_MPSIIIA
Acetoacetic acid_HMDB0000060	0.66406	0.123561	1.22698	0.223989	0.354216	-6.14911	D42_MPSIIIA
Caprylic acid_HMDB0000482	0.355053	0.235474	1.21402	0.228844	0.357074	-6.16468	D42_MPSIIIA
N-Acetyl-L-methionine_HMDB0011745	0.63383	0.148283	1.21289	0.229298	0.357074	-6.166	D42_MPSIIIA
Uridine_HMDB0000296.1	0.464025	-0.206615	1.19115	0.237665	0.366897	-6.1917	D42_MPSIIIA
L-2-Hydroxyglutaric acid_HMDB0000694	0.133734	0.440591	1.18696	0.239277	0.366897	-6.19662	D42_MPSIIIA
Mannitol_HMDB0000765	-0.245873	-0.213449	-1.18258	0.241001	0.366897	-6.20174	D42_MPSIIIA
p-Hydroxyphenylacetic acid_HMDB0000020	-0.604047	0.0383283	-1.17689	0.243275	0.367616	-6.20833	D42_MPSIIIA
Ethanolamine_HMDB0000149.1	-0.49651	-0.0202589	-1.11895	0.267032	0.400548	-6.27386	D42_MPSIIIA
3-Hydroxybutyric acid_HMDB0000357	-0.499779	0.107428	-1.09835	0.275859	0.410768	-6.29639	D42_MPSIIIA
D-Sedoheptulose 7-phosphate_HMDB0001068	-0.595785	-0.167715	-1.07369	0.286693	0.420928	-6.32283	D42_MPSIIIA
Sorbitol_HMDB0000247	-0.223547	-0.211241	-1.07338	0.286809	0.420928	-6.32318	D42_MPSIIIA
Spermidine_HMDB0001257	0.39142	-0.0173967	1.05312	0.295948	0.431239	-6.34445	D42_MPSIIIA
Sumiki's acid_HMDB0002432	-0.373471	-0.102563	-1.03021	0.306489	0.443431	-6.36805	D42_MPSIIIA
Pelargonic acid_HMDB0000847	-0.359023	0.165409	-1.01036	0.315827	0.453724	-6.38809	D42_MPSIIIA
Homogentisic acid_HMDB0000130	-0.395996	-0.0104654	-0.975819	0.332555	0.474414	-6.42203	D42_MPSIIIA
7-Methylguanine_HMDB0000897	-0.235508	-0.110738	-0.969649	0.335579	0.475147	-6.428	D42_MPSIIIA
Gamma-Aminobutyric acid_HMDB0000112.1	0.533939	0.031573	0.961526	0.339638	0.475147	-6.43575	D42_MPSIIIA
Capric acid_HMDB0000511	-0.308253	0.0935364	-0.960646	0.340056	0.475147	-6.43661	D42_MPSIIIA
Cholesterol_HMDB0000067	-0.339119	0.0453104	-0.95051	0.345146	0.475926	-6.4462	D42_MPSIIIA
Uric acid_HMDB0000289	0.529949	-0.0334523	0.950278	0.34528	0.475926	-6.4464	D42_MPSIIIA
N-Acetylglutamine_HMDB0006029	0.32109	-0.0885559	0.929863	0.355656	0.486698	-6.46545	D42_MPSIIIA
L-Cysteine_HMDB0000574	0.439818	-0.0357398	0.925613	0.357866	0.486698	-6.46934	D42_MPSIIIA
Palmitoleic acid_HMDB0003229	-0.465364	0.0902707	-0.895949	0.373388	0.502224	-6.49615	D42_MPSIIIA
Levoglucosan_HMDB0000640	0.305287	-0.0675832	0.894371	0.374206	0.502224	-6.49757	D42_MPSIIIA
D-Ribose 5-phosphate_HMDB0001548.1	0.401385	0.0888337	0.875644	0.384255	0.512339	-6.51401	D42_MPSIIIA
D-Ribose 5-phosphate_HMDB0001548	0.371346	0.0810653	0.85982	0.392859	0.52041	-6.52765	D42_MPSIIIA
Tetrahydrofolic acid-3TMS (Putative)	-0.180446	-0.11896	-0.84335	0.401921	0.52898	-6.54161	D42_MPSIIIA
Oxoglutaric acid_HMDB0000208	0.480214	0.0733404	0.836552	0.405725	0.530564	-6.54726	D42_MPSIIIA
Putrescine_HMDB0001414	-0.312772	-0.0350532	-0.802064	0.425263	0.552571	-6.57537	D42_MPSIIIA
1,2,3-Trihydroxybenzene_HMDB0013674	-0.485411	0.0386514	-0.792988	0.430497	0.555831	-6.58257	D42_MPSIIIA
Hydroxylamine_HMDB0003338	0.424334	0.115766	0.778098	0.439165	0.560356	-6.59421	D42_MPSIIIA
Sebacic acid_HMDB0000792	-0.388956	-0.0435165	-0.777535	0.439495	0.560356	-6.59465	D42_MPSIIIA
Triethanolamine_HMDB0032538	0.496858	-0.0310056	0.771885	0.442812	0.561078	-6.599	D42_MPSIIIA
Phenyllactic acid_HMDB0000779	-0.239803	-0.142279	-0.707117	0.481855	0.606781	-6.64674	D42_MPSIIIA
Inositol phosphate_HMDB0002985	0.316425	0.0719876	0.701405	0.485404	0.607499	-6.65074	D42_MPSIIIA
Galacturonic acid_HMDB0002545	-0.264977	-0.176403	-0.674417	0.502294	0.621767	-6.66925	D42_MPSIIIA
D-Fructose_HMDB0000660.1	-0.359956	-0.0720469	-0.673459	0.5029	0.621767	-6.6699	D42_MPSIIIA
Ergosterol_ HMDB0000878	0.296476	0.121117	0.663056	0.509498	0.626131	-6.67683	D42_MPSIIIA
2-Hydroxy-3-methylbutyric acid_HMDB0000407	0.202497	-0.0524525	0.61697	0.539268	0.657346	-6.70629	D42_MPSIIIA
Pyruvic acid_HMDB0000243	0.332075	0.0214443	0.613826	0.541344	0.657346	-6.70821	D42_MPSIIIA
N-Acetylputrescine_HMDB0002064	0.314404	0.187133	0.553882	0.581446	0.701808	-6.74319	D42_MPSIIIA
Phosphoserine_HMDB0000272	0.195061	0.131138	0.548889	0.58484	0.701808	-6.74595	D42_MPSIIIA
Niacinamide_HMDB0001406	0.175924	-0.00460314	0.539288	0.59141	0.705541	-6.75117	D42_MPSIIIA
L-Arginine_HMDB0000517	0.28751	0.129858	0.503688	0.616081	0.730701	-6.76973	D42_MPSIIIA
Azelaic acid_HMDB0000784	-0.320732	0.00644629	-0.497283	0.620567	0.731766	-6.77294	D42_MPSIIIA
1-Hexadecanol_HMDB0003424	-0.308138	-0.137515	-0.487259	0.627615	0.735825	-6.77788	D42_MPSIIIA
Heptadecanoic acid_HMDB0002259	0.149263	-0.215221	0.472394	0.638124	0.74387	-6.78503	D42_MPSIIIA
Maleic acid_HMDB0000176	-0.184956	0.0876761	-0.465025	0.643374	0.745729	-6.78848	D42_MPSIIIA
D-Arabitol_HMDB0000568	-0.156106	-0.167625	-0.448147	0.65544	0.755422	-6.7962	D42_MPSIIIA
Alpha-Hydroxyisobutyric acid_HMDB0000729	0.246996	0.154331	0.437672	0.662988	0.759829	-6.80084	D42_MPSIIIA
(2E)-3-(4-hydroxy-3-methoxyphenyl)prop-2-enal_HMDB0141782	0.213615	0.076763	0.400134	0.690291	0.7867	-6.81659	D42_MPSIIIA
Acetylglycine_HMDB0000532.1	-0.204259	0.0254263	-0.326127	0.745313	0.844688	-6.84353	D42_MPSIIIA
Glutathione_HMDB0000125	-0.0348103	0.508225	-0.312175	0.755841	0.851887	-6.848	D42_MPSIIIA
Cyclic AMP_HMDB0000058	-0.132972	0.0219677	-0.288876	0.773541	0.867045	-6.85502	D42_MPSIIIA
L-Isoleucine_HMDB0000172	0.135835	0.143984	0.254464	0.799892	0.891683	-6.86439	D42_MPSIIIA
Ethanolamine_HMDB0000149	-0.0744664	-0.00410439	-0.231464	0.817633	0.902168	-6.87	D42_MPSIIIA
DL-2-Aminooctanoic acid_HMDB0000991	0.0675134	0.0167338	0.222142	0.824854	0.902168	-6.87213	D42_MPSIIIA
5-Aminopentanoic acid_HMDB0003355	0.0988017	0.211921	0.220061	0.826472	0.902168	-6.87259	D42_MPSIIIA
Beta-Glycerophosphoric acid_HMDB0002520	-0.0969359	0.0486499	-0.219397	0.826987	0.902168	-6.87273	D42_MPSIIIA
Ketoleucine_HMDB0000695	-0.112016	0.07973	-0.203077	0.839671	0.910076	-6.87619	D42_MPSIIIA
Oxalic acid_HMDB0002329	-0.0757757	0.144925	-0.186197	0.852835	0.910076	-6.87949	D42_MPSIIIA
Oleic acid_HMDB0000207	0.114523	0.115386	0.184982	0.853785	0.910076	-6.87972	D42_MPSIIIA
Elaidic acid_HMDB0000573	0.108341	0.111935	0.175239	0.861404	0.910076	-6.88148	D42_MPSIIIA
Benzoic acid_HMDB0001870	0.0369711	-0.273945	0.173732	0.86258	0.910076	-6.88174	D42_MPSIIIA
L-Asparagine_HMDB0000168.1	0.0679162	0.0640839	0.164455	0.869853	0.910076	-6.88332	D42_MPSIIIA
L-Methionine_HMDB0000696	0.0534119	0.0621097	0.164388	0.869902	0.910076	-6.88333	D42_MPSIIIA
Caproic acid_HMDB0000535	-0.0947504	0.0890013	-0.164362	0.869926	0.910076	-6.88333	D42_MPSIIIA
N-Acetyl-L-methionine_HMDB0011745.1	-0.0596929	0.117118	-0.146163	0.884218	0.919393	-6.88617	D42_MPSIIIA
Acetoacetic acid_HMDB0000060.1	-0.0691112	0.164035	-0.139814	0.889213	0.919393	-6.88708	D42_MPSIIIA
Linoleic acid_HMDB0000673	-0.0759013	0.111662	-0.13541	0.892681	0.919393	-6.88769	D42_MPSIIIA
Taurine_HMDB0000251	-0.0548364	0.118567	-0.130108	0.896859	0.919393	-6.88839	D42_MPSIIIA
Allantoin_HMDB0000462	-0.0512801	-0.07551	-0.0908958	0.927838	0.94245	-6.89275	D42_MPSIIIA
D-Xylitol_HMDB0002917	-0.0297564	-0.165582	-0.0867822	0.931094	0.94245	-6.89311	D42_MPSIIIA
Methylsuccinic acid_HMDB0001844	-0.033771	0.0126487	-0.0841119	0.93321	0.94245	-6.89334	D42_MPSIIIA
D-Ribose_HMDB0000283	0.00720374	0.0432866	0.0151218	0.987979	0.991454	-6.89678	D42_MPSIIIA
Ornithine_HMDB0000214	0.00641312	0.150587	0.0107501	0.991454	0.991454	-6.89684	D42_MPSIIIA
