# Supplementary material for: Short‐Term Oral Spermidine Supplementation Modifies Aspects of Neurodegenerative Disease in Flies and Mice With MPS III
Source: J Inherit Metab Dis. 2026 Apr 28;49:e70195. doi: 10.1002/jimd.70195 (PMC13125739; doi:10.1002/jimd.70195)
Supplement: Supplementary file 3 — File S2: Output from fry enrichment analysis. [file JIMD-49-0-s001.xlsx]

## Sheet: Sheet1
	Supplemental Data File 2
	Output from fry enrichment analysis.
	Each sheet is the fry output from a comparison of an MPS III Drosophila (MPS IIIA or MPS IIIC) at each age (D0, 8, 15 or 42)
	Column	Description
	kegg_pathway_name	KEGG pathway name
	gs_size	Number of metabolites measured in the KEGG pathway
	Direction	Overall direction of change in the KEGG pathway (up or down-regulated)
	PValue	p-value (directional hypothesis)
	FDR	FDR-adjusted p-value (directional hypothesis)
	PValue.Mixed	p-value (undirected hypothesis)
	FDR.Mixed	FDR-adjusted p-value (undirected hypothesis)
	coef	age and MPS III type compared

## Sheet: D0_MPSIIIC
kegg_pathway_name	gs_size	Direction	PValue	FDR	PValue.Mixed	FDR.Mixed	coef
Other carbon fixation pathways	8	Down	2.44266e-06	0.0001872	0.501338	1	D0_MPSIIIC
Citrate cycle (TCA cycle)	7	Down	3.06886e-06	0.0001872	0.494134	1	D0_MPSIIIC
Biosynthesis of alkaloids derived from terpenoid and polyketide	10	Down	7.8228e-06	0.000318127	0.367668	1	D0_MPSIIIC
Pyruvate metabolism	4	Down	1.44201e-05	0.000387015	1	1	D0_MPSIIIC
Nicotinate and nicotinamide metabolism	7	Down	1.58613e-05	0.000387015	0.336896	1	D0_MPSIIIC
Biosynthesis of terpenoids and steroids	10	Down	9.1352e-05	0.00185749	0.448282	1	D0_MPSIIIC
Glucagon signaling pathway	9	Down	0.000167265	0.00291519	0.42949	1	D0_MPSIIIC
beta-Alanine metabolism	6	Up	0.000788203	0.0108968	0.982712	1	D0_MPSIIIC
Two-component system	7	Down	0.000803865	0.0108968	0.629321	1	D0_MPSIIIC
Alanine, aspartate and glutamate metabolism	10	Down	0.00103687	0.0126498	0.409027	1	D0_MPSIIIC
Biosynthesis of phenylpropanoids	13	Down	0.00148112	0.0152612	0.325909	1	D0_MPSIIIC
Nucleotide metabolism	15	Up	0.0015011	0.0152612	0.495967	1	D0_MPSIIIC
Styrene degradation	5	Down	0.00236952	0.0222371	0.999967	1	D0_MPSIIIC
Carbon metabolism	19	Down	0.00285963	0.0249196	0.302683	1	D0_MPSIIIC
Glyoxylate and dicarboxylate metabolism	12	Down	0.00517652	0.0400239	0.829984	1	D0_MPSIIIC
Degradation of aromatic compounds	7	Down	0.00549412	0.0400239	0.940497	1	D0_MPSIIIC
Butanoate metabolism	6	Down	0.00557711	0.0400239	0.707337	1	D0_MPSIIIC
Benzoate degradation	6	Down	0.00682835	0.0462811	1	1	D0_MPSIIIC
Tyrosine metabolism	9	Down	0.00786929	0.046371	0.828658	1	D0_MPSIIIC
Fatty acid biosynthesis	6	Down	0.00812263	0.046371	0.700382	1	D0_MPSIIIC
Pyrimidine metabolism	9	Up	0.00826391	0.046371	0.820497	1	D0_MPSIIIC
Ascorbate and aldarate metabolism	6	Down	0.00836198	0.046371	0.999975	1	D0_MPSIIIC
Biosynthesis of alkaloids derived from shikimate pathway	15	Down	0.00889457	0.0471799	0.273656	1	D0_MPSIIIC
Pantothenate and CoA biosynthesis	6	Up	0.0125245	0.0612025	0.950637	1	D0_MPSIIIC
Phenylalanine metabolism	5	Down	0.0125415	0.0612025	0.890713	1	D0_MPSIIIC
Biosynthesis of plant hormones	13	Down	0.0158378	0.0743158	0.360089	1	D0_MPSIIIC
Pathways in cancer	3	Down	0.0166129	0.0750656	1	1	D0_MPSIIIC
Synaptic vesicle cycle	4	Up	0.0174817	0.0761701	1	1	D0_MPSIIIC
Microbial metabolism in diverse environments	54	Down	0.0192549	0.0810034	0.00106649	0.0433704	D0_MPSIIIC
C5-Branched dibasic acid metabolism	6	Down	0.0214681	0.0873035	0.999251	1	D0_MPSIIIC
Purine metabolism	16	Up	0.0236267	0.0911471	0.755373	1	D0_MPSIIIC
Neuroactive ligand signaling	6	Up	0.0239074	0.0911471	0.999932	1	D0_MPSIIIC
Aminobenzoate degradation	7	Down	0.0277958	0.10276	0.999556	1	D0_MPSIIIC
Proximal tubule bicarbonate reclamation	3	Down	0.0321769	0.115458	1	1	D0_MPSIIIC
Pentose phosphate pathway	8	Down	0.0333586	0.116278	0.999486	1	D0_MPSIIIC
Arginine biosynthesis	5	Down	0.040881	0.138541	0.900463	1	D0_MPSIIIC
HIF-1 signaling pathway	3	Down	0.0482842	0.159207	1	1	D0_MPSIIIC
Biosynthesis of alkaloids derived from histidine and purine	12	Down	0.05141	0.165053	0.25628	1	D0_MPSIIIC
ABC transporters	31	Up	0.0548229	0.168524	0.357642	1	D0_MPSIIIC
Biosynthesis of alkaloids derived from ornithine, lysine and nicotinic acid	16	Down	0.0552537	0.168524	0.210768	1	D0_MPSIIIC
Pentose and glucuronate interconversions	10	Down	0.0813105	0.241948	0.996157	1	D0_MPSIIIC
Central carbon metabolism in cancer	19	Down	0.104478	0.303484	0.274341	1	D0_MPSIIIC
Phosphotransferase system (PTS)	9	Up	0.132454	0.375801	0.985592	1	D0_MPSIIIC
Glycolysis / Gluconeogenesis	5	Down	0.137464	0.381151	1	1	D0_MPSIIIC
Morphine addiction	5	Up	0.147628	0.393772	1	1	D0_MPSIIIC
Lipoic acid metabolism	6	Down	0.148918	0.393772	1	1	D0_MPSIIIC
Fatty acid degradation	3	Down	0.151699	0.393772	1	1	D0_MPSIIIC
Vitamin digestion and absorption	3	Down	0.163945	0.416692	1	1	D0_MPSIIIC
Phenylalanine, tyrosine and tryptophan biosynthesis	5	Up	0.186894	0.445244	0.999625	1	D0_MPSIIIC
Neuroactive ligand-receptor interaction	9	Up	0.187879	0.445244	0.991506	1	D0_MPSIIIC
Biosynthesis of various antibiotics	9	Down	0.188599	0.445244	0.995403	1	D0_MPSIIIC
Biosynthesis of various siderophores	8	Down	0.193793	0.445244	0.942661	1	D0_MPSIIIC
Toluene degradation	3	Down	0.206174	0.445244	1	1	D0_MPSIIIC
Protein digestion and absorption	16	Up	0.207244	0.445244	0.75918	1	D0_MPSIIIC
cGMP-PKG signaling pathway	3	Up	0.20794	0.445244	1	1	D0_MPSIIIC
Renin secretion	3	Up	0.20794	0.445244	1	1	D0_MPSIIIC
2-Oxocarboxylic acid metabolism	16	Down	0.208024	0.445244	0.759435	1	D0_MPSIIIC
Biosynthesis of cofactors	28	Down	0.23192	0.487831	0.059042	1	D0_MPSIIIC
Carbon fixation by Calvin cycle	8	Down	0.240702	0.497722	0.998784	1	D0_MPSIIIC
Parkinson disease	4	Up	0.245898	0.499994	1	1	D0_MPSIIIC
Galactose metabolism	8	Up	0.255398	0.510795	0.999876	1	D0_MPSIIIC
Biosynthesis of plant secondary metabolites	36	Down	0.272441	0.535477	0.0291174	0.888081	D0_MPSIIIC
Alcoholism	3	Up	0.277367	0.535477	1	1	D0_MPSIIIC
Glycine, serine and threonine metabolism	12	Up	0.285859	0.535477	0.981365	1	D0_MPSIIIC
Glycerophospholipid metabolism	5	Up	0.286931	0.535477	0.999352	1	D0_MPSIIIC
One carbon pool by folate	8	Up	0.289684	0.535477	0.999735	1	D0_MPSIIIC
Vitamin B6 metabolism	3	Down	0.308854	0.562391	1	1	D0_MPSIIIC
Inositol phosphate metabolism	4	Up	0.318719	0.571819	1	1	D0_MPSIIIC
Propanoate metabolism	6	Down	0.324968	0.574582	1	1	D0_MPSIIIC
Monobactam biosynthesis	3	Up	0.344452	0.600331	1	1	D0_MPSIIIC
cAMP signaling pathway	6	Up	0.378141	0.63754	1	1	D0_MPSIIIC
Zeatin biosynthesis	3	Up	0.378741	0.63754	1	1	D0_MPSIIIC
Amino sugar and nucleotide sugar metabolism	6	Down	0.381479	0.63754	0.999486	1	D0_MPSIIIC
Tropane, piperidine and pyridine alkaloid biosynthesis	7	Up	0.397566	0.655447	0.994843	1	D0_MPSIIIC
Taste transduction	5	Down	0.407029	0.662101	0.975085	1	D0_MPSIIIC
Lysine biosynthesis	4	Down	0.415655	0.667235	1	1	D0_MPSIIIC
Tryptophan metabolism	4	Up	0.424804	0.673067	1	1	D0_MPSIIIC
Efferocytosis	6	Down	0.440461	0.688926	1	1	D0_MPSIIIC
Primary bile acid biosynthesis	3	Up	0.488348	0.754158	1	1	D0_MPSIIIC
Cyanoamino acid metabolism	6	Down	0.500343	0.757804	0.9441	1	D0_MPSIIIC
Insulin secretion	3	Up	0.518936	0.757804	1	1	D0_MPSIIIC
Fructose and mannose metabolism	8	Up	0.522683	0.757804	0.997627	1	D0_MPSIIIC
Methane metabolism	8	Down	0.535523	0.757804	1	1	D0_MPSIIIC
Glutathione metabolism	7	Up	0.544336	0.757804	0.998251	1	D0_MPSIIIC
Aldosterone synthesis and secretion	3	Up	0.550168	0.757804	1	1	D0_MPSIIIC
Cortisol synthesis and secretion	3	Up	0.550168	0.757804	1	1	D0_MPSIIIC
Cushing syndrome	3	Up	0.550168	0.757804	1	1	D0_MPSIIIC
Taurine and hypotaurine metabolism	6	Down	0.552315	0.757804	1	1	D0_MPSIIIC
Cysteine and methionine metabolism	11	Down	0.562301	0.757804	0.999964	1	D0_MPSIIIC
Glycerolipid metabolism	4	Down	0.567649	0.757804	0.996789	1	D0_MPSIIIC
Folate transport and metabolism	3	Down	0.572246	0.757804	1	1	D0_MPSIIIC
Mineral absorption	9	Up	0.578524	0.757804	0.930877	1	D0_MPSIIIC
Aminoacyl-tRNA biosynthesis	13	Up	0.579515	0.757804	0.947583	1	D0_MPSIIIC
Biosynthesis of various other secondary metabolites	9	Down	0.583882	0.757804	0.990621	1	D0_MPSIIIC
Metabolic pathways	131	Down	0.599506	0.765345	3.25267e-06	0.000396825	D0_MPSIIIC
Biosynthesis of various alkaloids	4	Up	0.602239	0.765345	1	1	D0_MPSIIIC
Valine, leucine and isoleucine degradation	6	Down	0.61843	0.777819	1	1	D0_MPSIIIC
Bile secretion	7	Down	0.625154	0.778253	0.999869	1	D0_MPSIIIC
Biosynthesis of amino acids	32	Down	0.643032	0.790953	0.342538	1	D0_MPSIIIC
Retrograde endocannabinoid signaling	5	Up	0.648322	0.790953	1	1	D0_MPSIIIC
Biosynthesis of secondary metabolites	64	Down	0.663691	0.801686	0.000422195	0.0257539	D0_MPSIIIC
Glucosinolate biosynthesis	6	Up	0.670298	0.80173	1	1	D0_MPSIIIC
Regulation of lipolysis in adipocytes	4	Up	0.700169	0.829326	1	1	D0_MPSIIIC
Sulfur cycle	3	Down	0.735665	0.839032	1	1	D0_MPSIIIC
Thyroid hormone synthesis	4	Up	0.737625	0.839032	0.999921	1	D0_MPSIIIC
Steroid biosynthesis	3	Down	0.745071	0.839032	1	1	D0_MPSIIIC
Diabetic cardiomyopathy	6	Up	0.745752	0.839032	0.999971	1	D0_MPSIIIC
Thiamine metabolism	3	Up	0.75212	0.839032	1	1	D0_MPSIIIC
Vancomycin resistance	3	Down	0.753989	0.839032	1	1	D0_MPSIIIC
Sulfur metabolism	6	Down	0.756504	0.839032	1	1	D0_MPSIIIC
Starch and sucrose metabolism	5	Up	0.788647	0.866801	1	1	D0_MPSIIIC
Valine, leucine and isoleucine biosynthesis	6	Up	0.799715	0.871118	1	1	D0_MPSIIIC
Phosphonate and phosphinate metabolism	3	Down	0.808645	0.87305	1	1	D0_MPSIIIC
Lysine degradation	10	Down	0.816792	0.87411	0.986048	1	D0_MPSIIIC
AMPK signaling pathway	3	Up	0.887292	0.937503	1	1	D0_MPSIIIC
D-Amino acid metabolism	16	Up	0.891397	0.937503	0.905178	1	D0_MPSIIIC
Antifolate resistance	3	Down	0.9123	0.944688	1	1	D0_MPSIIIC
Biosynthesis of various plant secondary metabolites	4	Up	0.913714	0.944688	1	1	D0_MPSIIIC
Insulin resistance	4	Down	0.954444	0.968946	1	1	D0_MPSIIIC
Arginine and proline metabolism	9	Up	0.958027	0.968946	0.998089	1	D0_MPSIIIC
GABAergic synapse	4	Up	0.961004	0.968946	1	1	D0_MPSIIIC
Biosynthesis of nucleotide sugars	7	Up	0.992396	0.992396	0.999964	1	D0_MPSIIIC

## Sheet: D0_MPSIIIA
kegg_pathway_name	gs_size	Direction	PValue	FDR	PValue.Mixed	FDR.Mixed	coef
Diabetic cardiomyopathy	6	Up	0.000368438	0.0153468	0.819867	1	D0_MPSIIIA
Valine, leucine and isoleucine degradation	6	Down	0.000470094	0.0153468	0.926083	1	D0_MPSIIIA
Pyrimidine metabolism	9	Down	0.000548537	0.0153468	0.882874	1	D0_MPSIIIA
Other carbon fixation pathways	8	Down	0.000669849	0.0153468	0.060053	0.523319	D0_MPSIIIA
Phosphotransferase system (PTS)	9	Up	0.000753272	0.0153468	0.750454	1	D0_MPSIIIA
Insulin resistance	4	Up	0.000754758	0.0153468	0.915687	1	D0_MPSIIIA
Propanoate metabolism	6	Down	0.00105166	0.018329	1	1	D0_MPSIIIA
Sulfur cycle	3	Down	0.00165743	0.0238605	1	1	D0_MPSIIIA
Ascorbate and aldarate metabolism	6	Down	0.0017602	0.0238605	1	1	D0_MPSIIIA
C5-Branched dibasic acid metabolism	6	Down	0.00198636	0.0242336	0.368827	1	D0_MPSIIIA
Starch and sucrose metabolism	5	Up	0.00257132	0.0285183	0.849748	1	D0_MPSIIIA
Taste transduction	5	Up	0.00306188	0.0311291	0.904466	1	D0_MPSIIIA
Biosynthesis of various siderophores	8	Up	0.00811077	0.0761165	0.87065	1	D0_MPSIIIA
Citrate cycle (TCA cycle)	7	Down	0.0089886	0.0783292	0.106812	0.868737	D0_MPSIIIA
Glutathione metabolism	7	Up	0.0135133	0.108727	0.846966	1	D0_MPSIIIA
Nicotinate and nicotinamide metabolism	7	Down	0.0142593	0.108727	0.999557	1	D0_MPSIIIA
Pentose and glucuronate interconversions	10	Down	0.0176608	0.126742	0.995578	1	D0_MPSIIIA
Lysine biosynthesis	4	Down	0.0409943	0.27785	1	1	D0_MPSIIIA
2-Oxocarboxylic acid metabolism	16	Down	0.044072	0.282989	0.030484	0.464881	D0_MPSIIIA
beta-Alanine metabolism	6	Down	0.0660211	0.388832	1	1	D0_MPSIIIA
Amino sugar and nucleotide sugar metabolism	6	Up	0.0696868	0.388832	0.894071	1	D0_MPSIIIA
Biosynthesis of alkaloids derived from terpenoid and polyketide	10	Down	0.0701172	0.388832	0.0587215	0.523319	D0_MPSIIIA
Galactose metabolism	8	Up	0.0799788	0.424236	0.789567	1	D0_MPSIIIA
Biosynthesis of terpenoids and steroids	10	Down	0.0857967	0.436133	0.0570976	0.523319	D0_MPSIIIA
Sulfur metabolism	6	Down	0.0931153	0.454403	0.999936	1	D0_MPSIIIA
HIF-1 signaling pathway	3	Down	0.106718	0.483749	1	1	D0_MPSIIIA
Glycerolipid metabolism	4	Down	0.110698	0.483749	0.985477	1	D0_MPSIIIA
Lipoic acid metabolism	6	Down	0.114959	0.483749	0.986912	1	D0_MPSIIIA
Biosynthesis of phenylpropanoids	13	Down	0.120477	0.483749	0.0515875	0.523319	D0_MPSIIIA
Two-component system	7	Up	0.120639	0.483749	0.999854	1	D0_MPSIIIA
Fatty acid biosynthesis	6	Down	0.124246	0.483749	0.764591	1	D0_MPSIIIA
Thyroid hormone synthesis	4	Up	0.131806	0.483749	0.998222	1	D0_MPSIIIA
Glucosinolate biosynthesis	6	Down	0.138437	0.483749	0.949634	1	D0_MPSIIIA
Biosynthesis of plant hormones	13	Down	0.138678	0.483749	0.0539601	0.523319	D0_MPSIIIA
Glycolysis / Gluconeogenesis	5	Down	0.13878	0.483749	1	1	D0_MPSIIIA
Pyruvate metabolism	4	Down	0.156396	0.530008	1	1	D0_MPSIIIA
Biosynthesis of nucleotide sugars	7	Up	0.180668	0.580061	0.844284	1	D0_MPSIIIA
Biosynthesis of alkaloids derived from shikimate pathway	15	Down	0.180675	0.580061	0.0266764	0.464881	D0_MPSIIIA
Cysteine and methionine metabolism	11	Down	0.18809	0.588384	0.997076	1	D0_MPSIIIA
Fructose and mannose metabolism	8	Up	0.206225	0.614515	0.832815	1	D0_MPSIIIA
Monobactam biosynthesis	3	Up	0.206517	0.614515	1	1	D0_MPSIIIA
Phenylalanine metabolism	5	Down	0.21765	0.622597	1	1	D0_MPSIIIA
Pantothenate and CoA biosynthesis	6	Down	0.222458	0.622597	1	1	D0_MPSIIIA
Styrene degradation	5	Down	0.227603	0.622597	1	1	D0_MPSIIIA
Taurine and hypotaurine metabolism	6	Down	0.229646	0.622597	1	1	D0_MPSIIIA
Biosynthesis of various other secondary metabolites	9	Down	0.257833	0.673563	0.99914	1	D0_MPSIIIA
AMPK signaling pathway	3	Up	0.262437	0.673563	1	1	D0_MPSIIIA
Glyoxylate and dicarboxylate metabolism	12	Down	0.270014	0.673563	0.0176844	0.359582	D0_MPSIIIA
One carbon pool by folate	8	Down	0.270529	0.673563	1	1	D0_MPSIIIA
Nucleotide metabolism	15	Down	0.297155	0.70657	0.501704	1	D0_MPSIIIA
Synaptic vesicle cycle	4	Up	0.303952	0.70657	1	1	D0_MPSIIIA
Parkinson disease	4	Up	0.312853	0.70657	1	1	D0_MPSIIIA
Biosynthesis of alkaloids derived from histidine and purine	12	Down	0.314955	0.70657	0.0580112	0.523319	D0_MPSIIIA
Biosynthesis of various plant secondary metabolites	4	Down	0.327703	0.70657	1	1	D0_MPSIIIA
Carbon fixation by Calvin cycle	8	Down	0.32961	0.70657	0.99699	1	D0_MPSIIIA
Arginine and proline metabolism	9	Up	0.332189	0.70657	0.999981	1	D0_MPSIIIA
Insulin secretion	3	Up	0.337488	0.70657	1	1	D0_MPSIIIA
Retrograde endocannabinoid signaling	5	Up	0.342402	0.70657	1	1	D0_MPSIIIA
Steroid biosynthesis	3	Down	0.34611	0.70657	1	1	D0_MPSIIIA
Aminobenzoate degradation	7	Down	0.356651	0.70657	1	1	D0_MPSIIIA
Folate transport and metabolism	3	Down	0.356716	0.70657	1	1	D0_MPSIIIA
Fatty acid degradation	3	Down	0.359077	0.70657	1	1	D0_MPSIIIA
Vitamin B6 metabolism	3	Up	0.369848	0.712138	1	1	D0_MPSIIIA
Valine, leucine and isoleucine biosynthesis	6	Down	0.373581	0.712138	0.999137	1	D0_MPSIIIA
Benzoate degradation	6	Down	0.39025	0.727074	1	1	D0_MPSIIIA
Metabolic pathways	131	Down	0.400255	0.727074	5.36393e-07	2.18133e-05	D0_MPSIIIA
Protein digestion and absorption	16	Up	0.400701	0.727074	0.607358	1	D0_MPSIIIA
Aldosterone synthesis and secretion	3	Up	0.417174	0.727074	1	1	D0_MPSIIIA
Cortisol synthesis and secretion	3	Up	0.417174	0.727074	1	1	D0_MPSIIIA
Cushing syndrome	3	Up	0.417174	0.727074	1	1	D0_MPSIIIA
Arginine biosynthesis	5	Up	0.426309	0.732532	1	1	D0_MPSIIIA
Microbial metabolism in diverse environments	54	Down	0.444448	0.7358	2.18637e-07	1.33369e-05	D0_MPSIIIA
Methane metabolism	8	Down	0.44788	0.7358	1	1	D0_MPSIIIA
Glycerophospholipid metabolism	5	Down	0.451249	0.7358	0.990847	1	D0_MPSIIIA
Tyrosine metabolism	9	Down	0.452336	0.7358	1	1	D0_MPSIIIA
Neuroactive ligand signaling	6	Up	0.468555	0.752153	1	1	D0_MPSIIIA
Morphine addiction	5	Up	0.489786	0.769097	1	1	D0_MPSIIIA
cGMP-PKG signaling pathway	3	Up	0.498022	0.769097	1	1	D0_MPSIIIA
Renin secretion	3	Up	0.498022	0.769097	1	1	D0_MPSIIIA
Antifolate resistance	3	Down	0.520939	0.794432	1	1	D0_MPSIIIA
Bile secretion	7	Up	0.533217	0.803117	0.999988	1	D0_MPSIIIA
Butanoate metabolism	6	Down	0.544619	0.804802	1	1	D0_MPSIIIA
Vancomycin resistance	3	Down	0.550852	0.804802	1	1	D0_MPSIIIA
Purine metabolism	16	Up	0.554126	0.804802	0.710462	1	D0_MPSIIIA
Vitamin digestion and absorption	3	Down	0.576941	0.826288	1	1	D0_MPSIIIA
D-Amino acid metabolism	16	Up	0.582465	0.826288	0.588391	1	D0_MPSIIIA
Proximal tubule bicarbonate reclamation	3	Down	0.609736	0.855032	1	1	D0_MPSIIIA
Alcoholism	3	Up	0.63472	0.877551	1	1	D0_MPSIIIA
Pentose phosphate pathway	8	Up	0.645753	0.877551	0.99997	1	D0_MPSIIIA
Biosynthesis of secondary metabolites	64	Down	0.647374	0.877551	2.13483e-09	2.60449e-07	D0_MPSIIIA
Central carbon metabolism in cancer	19	Up	0.664172	0.884111	0.808536	1	D0_MPSIIIA
Biosynthesis of cofactors	28	Down	0.666707	0.884111	0.549322	1	D0_MPSIIIA
Biosynthesis of various antibiotics	9	Up	0.700789	0.919314	0.988551	1	D0_MPSIIIA
Biosynthesis of amino acids	32	Down	0.713667	0.919918	0.375944	1	D0_MPSIIIA
Regulation of lipolysis in adipocytes	4	Up	0.727426	0.919918	1	1	D0_MPSIIIA
Carbon metabolism	19	Down	0.736641	0.919918	0.82622	1	D0_MPSIIIA
Phosphonate and phosphinate metabolism	3	Up	0.737528	0.919918	1	1	D0_MPSIIIA
Biosynthesis of alkaloids derived from ornithine, lysine and nicotinic acid	16	Down	0.754289	0.919918	0.00597768	0.145855	D0_MPSIIIA
Glycine, serine and threonine metabolism	12	Up	0.755945	0.919918	0.999933	1	D0_MPSIIIA
Glucagon signaling pathway	9	Up	0.758281	0.919918	0.992436	1	D0_MPSIIIA
Cyanoamino acid metabolism	6	Up	0.77333	0.919918	1	1	D0_MPSIIIA
Mineral absorption	9	Up	0.773581	0.919918	0.950757	1	D0_MPSIIIA
Neuroactive ligand-receptor interaction	9	Up	0.776652	0.919918	1	1	D0_MPSIIIA
cAMP signaling pathway	6	Up	0.821512	0.955744	1	1	D0_MPSIIIA
Alanine, aspartate and glutamate metabolism	10	Up	0.822566	0.955744	0.965242	1	D0_MPSIIIA
Biosynthesis of plant secondary metabolites	36	Down	0.842324	0.969467	0.000392328	0.011966	D0_MPSIIIA
Aminoacyl-tRNA biosynthesis	13	Up	0.865038	0.976761	0.953698	1	D0_MPSIIIA
Efferocytosis	6	Up	0.868779	0.976761	1	1	D0_MPSIIIA
Toluene degradation	3	Up	0.876758	0.976761	1	1	D0_MPSIIIA
Zeatin biosynthesis	3	Down	0.880686	0.976761	1	1	D0_MPSIIIA
ABC transporters	31	Down	0.922148	0.993932	0.135765	1	D0_MPSIIIA
GABAergic synapse	4	Up	0.939128	0.993932	1	1	D0_MPSIIIA
Biosynthesis of various alkaloids	4	Down	0.94105	0.993932	1	1	D0_MPSIIIA
Pathways in cancer	3	Up	0.955648	0.993932	1	1	D0_MPSIIIA
Inositol phosphate metabolism	4	Up	0.968852	0.993932	1	1	D0_MPSIIIA
Tropane, piperidine and pyridine alkaloid biosynthesis	7	Up	0.971211	0.993932	0.835614	1	D0_MPSIIIA
Lysine degradation	10	Down	0.975517	0.993932	0.767285	1	D0_MPSIIIA
Thiamine metabolism	3	Up	0.97611	0.993932	1	1	D0_MPSIIIA
Tryptophan metabolism	4	Down	0.977355	0.993932	1	1	D0_MPSIIIA
Degradation of aromatic compounds	7	Up	0.984333	0.993932	1	1	D0_MPSIIIA
Primary bile acid biosynthesis	3	Down	0.990442	0.993932	1	1	D0_MPSIIIA
Phenylalanine, tyrosine and tryptophan biosynthesis	5	Down	0.993932	0.993932	1	1	D0_MPSIIIA

## Sheet: D08_MPSIIIC
kegg_pathway_name	gs_size	Direction	PValue	FDR	PValue.Mixed	FDR.Mixed	coef
Fructose and mannose metabolism	8	Up	6.55554e-08	7.99776e-06	0.121853	1	D08_MPSIIIC
Phosphotransferase system (PTS)	9	Up	6.51362e-07	3.97331e-05	0.113782	1	D08_MPSIIIC
Diabetic cardiomyopathy	6	Up	6.67505e-06	0.000271452	0.43124	1	D08_MPSIIIC
Nucleotide metabolism	15	Up	0.000694462	0.0211811	0.0980927	1	D08_MPSIIIC
cGMP-PKG signaling pathway	3	Up	0.00198575	0.0328768	1	1	D08_MPSIIIC
Renin secretion	3	Up	0.00198575	0.0328768	1	1	D08_MPSIIIC
Taste transduction	5	Up	0.00228316	0.0328768	0.980186	1	D08_MPSIIIC
Aldosterone synthesis and secretion	3	Up	0.00269482	0.0328768	0.99778	1	D08_MPSIIIC
Cortisol synthesis and secretion	3	Up	0.00269482	0.0328768	0.99778	1	D08_MPSIIIC
Cushing syndrome	3	Up	0.00269482	0.0328768	0.99778	1	D08_MPSIIIC
Folate transport and metabolism	3	Down	0.0032738	0.0363095	1	1	D08_MPSIIIC
GABAergic synapse	4	Up	0.00560452	0.0528749	1	1	D08_MPSIIIC
Pyrimidine metabolism	9	Up	0.00601632	0.0528749	0.872762	1	D08_MPSIIIC
cAMP signaling pathway	6	Up	0.00606761	0.0528749	0.996441	1	D08_MPSIIIC
Starch and sucrose metabolism	5	Up	0.0114265	0.0916468	0.941385	1	D08_MPSIIIC
Biosynthesis of alkaloids derived from histidine and purine	12	Up	0.0120193	0.0916468	0.604508	1	D08_MPSIIIC
Morphine addiction	5	Up	0.0149668	0.107408	0.991934	1	D08_MPSIIIC
Sulfur cycle	3	Down	0.0171649	0.11634	1	1	D08_MPSIIIC
Insulin secretion	3	Up	0.0229622	0.14052	1	1	D08_MPSIIIC
Valine, leucine and isoleucine degradation	6	Down	0.0230361	0.14052	1	1	D08_MPSIIIC
Insulin resistance	4	Up	0.0250143	0.145321	0.967564	1	D08_MPSIIIC
Fatty acid biosynthesis	6	Down	0.0313872	0.174056	0.773409	1	D08_MPSIIIC
Pathways in cancer	3	Up	0.0357223	0.189484	1	1	D08_MPSIIIC
Regulation of lipolysis in adipocytes	4	Up	0.0413689	0.195746	1	1	D08_MPSIIIC
Biosynthesis of nucleotide sugars	7	Up	0.0414062	0.195746	0.717347	1	D08_MPSIIIC
beta-Alanine metabolism	6	Up	0.0426548	0.195746	1	1	D08_MPSIIIC
Phosphonate and phosphinate metabolism	3	Down	0.0454349	0.195746	1	1	D08_MPSIIIC
Degradation of aromatic compounds	7	Down	0.0455134	0.195746	1	1	D08_MPSIIIC
Purine metabolism	16	Up	0.0479117	0.195746	0.0900337	1	D08_MPSIIIC
Phenylalanine metabolism	5	Down	0.0481344	0.195746	1	1	D08_MPSIIIC
Amino sugar and nucleotide sugar metabolism	6	Up	0.0525083	0.204764	0.926661	1	D08_MPSIIIC
Glucagon signaling pathway	9	Up	0.0537087	0.204764	0.947988	1	D08_MPSIIIC
Cysteine and methionine metabolism	11	Down	0.0643586	0.235098	0.983039	1	D08_MPSIIIC
Benzoate degradation	6	Down	0.0655191	0.235098	1	1	D08_MPSIIIC
Retrograde endocannabinoid signaling	5	Up	0.0721627	0.246578	0.999049	1	D08_MPSIIIC
ABC transporters	31	Up	0.0734729	0.246578	0.00019608	0.00598045	D08_MPSIIIC
Parkinson disease	4	Up	0.0747818	0.246578	0.999284	1	D08_MPSIIIC
AMPK signaling pathway	3	Up	0.0776047	0.246663	0.964284	1	D08_MPSIIIC
Arginine and proline metabolism	9	Down	0.0788513	0.246663	0.990574	1	D08_MPSIIIC
Ascorbate and aldarate metabolism	6	Down	0.0925908	0.282402	0.994184	1	D08_MPSIIIC
Galactose metabolism	8	Up	0.101851	0.303067	0.402237	1	D08_MPSIIIC
Lipoic acid metabolism	6	Down	0.111593	0.324152	0.998415	1	D08_MPSIIIC
Biosynthesis of terpenoids and steroids	10	Up	0.114288	0.32426	0.960635	1	D08_MPSIIIC
One carbon pool by folate	8	Down	0.120943	0.335342	0.998651	1	D08_MPSIIIC
Glucosinolate biosynthesis	6	Down	0.124105	0.336461	0.985672	1	D08_MPSIIIC
Primary bile acid biosynthesis	3	Up	0.127546	0.337423	1	1	D08_MPSIIIC
C5-Branched dibasic acid metabolism	6	Down	0.129991	0.337423	0.999995	1	D08_MPSIIIC
Valine, leucine and isoleucine biosynthesis	6	Down	0.136542	0.340842	1	1	D08_MPSIIIC
Sulfur metabolism	6	Down	0.137755	0.340842	0.999997	1	D08_MPSIIIC
Vitamin digestion and absorption	3	Up	0.139689	0.340842	1	1	D08_MPSIIIC
Glycine, serine and threonine metabolism	12	Down	0.156371	0.367916	0.994905	1	D08_MPSIIIC
Glycolysis / Gluconeogenesis	5	Up	0.156817	0.367916	1	1	D08_MPSIIIC
Glycerophospholipid metabolism	5	Up	0.166172	0.38172	0.998287	1	D08_MPSIIIC
Neuroactive ligand signaling	6	Up	0.168958	0.38172	0.999395	1	D08_MPSIIIC
Cyanoamino acid metabolism	6	Down	0.194442	0.431308	0.986143	1	D08_MPSIIIC
Thiamine metabolism	3	Down	0.214517	0.46734	1	1	D08_MPSIIIC
Vancomycin resistance	3	Down	0.227333	0.486571	1	1	D08_MPSIIIC
Toluene degradation	3	Down	0.232073	0.488153	1	1	D08_MPSIIIC
Efferocytosis	6	Down	0.273094	0.561837	1	1	D08_MPSIIIC
Tyrosine metabolism	9	Down	0.279883	0.561837	0.999998	1	D08_MPSIIIC
Alcoholism	3	Up	0.280919	0.561837	1	1	D08_MPSIIIC
Thyroid hormone synthesis	4	Up	0.288136	0.566977	0.773753	1	D08_MPSIIIC
Nicotinate and nicotinamide metabolism	7	Down	0.299757	0.580482	0.996764	1	D08_MPSIIIC
Two-component system	7	Up	0.308432	0.587949	0.999929	1	D08_MPSIIIC
Fatty acid degradation	3	Down	0.322277	0.604888	1	1	D08_MPSIIIC
Antifolate resistance	3	Down	0.336189	0.611397	1	1	D08_MPSIIIC
2-Oxocarboxylic acid metabolism	16	Down	0.338661	0.611397	0.916638	1	D08_MPSIIIC
Pentose and glucuronate interconversions	10	Down	0.340779	0.611397	0.993506	1	D08_MPSIIIC
Biosynthesis of various plant secondary metabolites	4	Down	0.352603	0.623442	1	1	D08_MPSIIIC
Proximal tubule bicarbonate reclamation	3	Up	0.364895	0.63596	1	1	D08_MPSIIIC
Biosynthesis of phenylpropanoids	13	Up	0.417828	0.717958	0.98965	1	D08_MPSIIIC
Pyruvate metabolism	4	Down	0.434173	0.730215	1	1	D08_MPSIIIC
Bile secretion	7	Up	0.436932	0.730215	0.995531	1	D08_MPSIIIC
Pentose phosphate pathway	8	Down	0.491634	0.810532	0.766955	1	D08_MPSIIIC
Inositol phosphate metabolism	4	Up	0.508693	0.81447	0.976389	1	D08_MPSIIIC
Biosynthesis of plant hormones	13	Up	0.509517	0.81447	0.925226	1	D08_MPSIIIC
Methane metabolism	8	Up	0.539397	0.81447	0.990935	1	D08_MPSIIIC
Biosynthesis of cofactors	28	Up	0.540682	0.81447	0.0734685	1	D08_MPSIIIC
D-Amino acid metabolism	16	Down	0.548611	0.81447	0.6115	1	D08_MPSIIIC
Vitamin B6 metabolism	3	Down	0.549219	0.81447	1	1	D08_MPSIIIC
Other carbon fixation pathways	8	Up	0.556858	0.81447	1	1	D08_MPSIIIC
Biosynthesis of various antibiotics	9	Up	0.562471	0.81447	0.966597	1	D08_MPSIIIC
Propanoate metabolism	6	Up	0.565909	0.81447	1	1	D08_MPSIIIC
Aminobenzoate degradation	7	Down	0.568219	0.81447	1	1	D08_MPSIIIC
Biosynthesis of alkaloids derived from terpenoid and polyketide	10	Up	0.570559	0.81447	0.956292	1	D08_MPSIIIC
Glutathione metabolism	7	Down	0.574135	0.81447	0.937844	1	D08_MPSIIIC
Taurine and hypotaurine metabolism	6	Down	0.613186	0.85987	0.981973	1	D08_MPSIIIC
Biosynthesis of various siderophores	8	Up	0.658027	0.904876	0.98117	1	D08_MPSIIIC
Synaptic vesicle cycle	4	Up	0.684762	0.904876	1	1	D08_MPSIIIC
Biosynthesis of various other secondary metabolites	9	Up	0.68676	0.904876	0.990757	1	D08_MPSIIIC
Glyoxylate and dicarboxylate metabolism	12	Up	0.696643	0.904876	0.984843	1	D08_MPSIIIC
Microbial metabolism in diverse environments	54	Down	0.720064	0.904876	3.485e-05	0.00141723	D08_MPSIIIC
Citrate cycle (TCA cycle)	7	Up	0.720613	0.904876	1	1	D08_MPSIIIC
Central carbon metabolism in cancer	19	Up	0.724091	0.904876	0.652023	1	D08_MPSIIIC
Zeatin biosynthesis	3	Up	0.733308	0.904876	1	1	D08_MPSIIIC
Neuroactive ligand-receptor interaction	9	Up	0.73433	0.904876	0.989405	1	D08_MPSIIIC
Monobactam biosynthesis	3	Down	0.735041	0.904876	1	1	D08_MPSIIIC
Steroid biosynthesis	3	Up	0.736418	0.904876	1	1	D08_MPSIIIC
Alanine, aspartate and glutamate metabolism	10	Up	0.736752	0.904876	0.969679	1	D08_MPSIIIC
Biosynthesis of alkaloids derived from shikimate pathway	15	Up	0.741701	0.904876	0.967548	1	D08_MPSIIIC
Phenylalanine, tyrosine and tryptophan biosynthesis	5	Down	0.752818	0.909345	1	1	D08_MPSIIIC
Biosynthesis of secondary metabolites	64	Up	0.764254	0.914108	6.97216e-06	0.000425302	D08_MPSIIIC
Protein digestion and absorption	16	Up	0.781441	0.920869	0.657793	1	D08_MPSIIIC
Mineral absorption	9	Down	0.789069	0.920869	0.909307	1	D08_MPSIIIC
Butanoate metabolism	6	Down	0.800984	0.920869	1	1	D08_MPSIIIC
Biosynthesis of alkaloids derived from ornithine, lysine and nicotinic acid	16	Up	0.805173	0.920869	0.632402	1	D08_MPSIIIC
Aminoacyl-tRNA biosynthesis	13	Down	0.8107	0.920869	0.87518	1	D08_MPSIIIC
Glycerolipid metabolism	4	Down	0.825017	0.920869	0.978101	1	D08_MPSIIIC
Tropane, piperidine and pyridine alkaloid biosynthesis	7	Up	0.82544	0.920869	0.921614	1	D08_MPSIIIC
Carbon metabolism	19	Up	0.830292	0.920869	0.552835	1	D08_MPSIIIC
Carbon fixation by Calvin cycle	8	Up	0.845959	0.927417	0.814134	1	D08_MPSIIIC
Biosynthesis of amino acids	32	Down	0.851399	0.927417	0.23336	1	D08_MPSIIIC
HIF-1 signaling pathway	3	Down	0.884887	0.94365	1	1	D08_MPSIIIC
Pantothenate and CoA biosynthesis	6	Down	0.885341	0.94365	1	1	D08_MPSIIIC
Lysine biosynthesis	4	Down	0.889506	0.94365	1	1	D08_MPSIIIC
Biosynthesis of plant secondary metabolites	36	Up	0.91064	0.956236	0.0109191	0.266426	D08_MPSIIIC
Arginine biosynthesis	5	Up	0.917046	0.956236	1	1	D08_MPSIIIC
Styrene degradation	5	Down	0.94145	0.973364	1	1	D08_MPSIIIC
Biosynthesis of various alkaloids	4	Up	0.950367	0.974326	1	1	D08_MPSIIIC
Metabolic pathways	131	Down	0.993076	0.99696	1.99004e-08	2.42784e-06	D08_MPSIIIC
Tryptophan metabolism	4	Down	0.996537	0.99696	1	1	D08_MPSIIIC
Lysine degradation	10	Down	0.99696	0.99696	0.913394	1	D08_MPSIIIC

## Sheet: D08_MPSIIIA
kegg_pathway_name	gs_size	Direction	PValue	FDR	PValue.Mixed	FDR.Mixed	coef
Ascorbate and aldarate metabolism	6	Down	4.52135e-08	5.51605e-06	0.794224	1	D08_MPSIIIA
Folate transport and metabolism	3	Down	9.36087e-06	0.000571013	0.920802	1	D08_MPSIIIA
Antifolate resistance	3	Down	0.000136549	0.00424429	0.90796	1	D08_MPSIIIA
Nucleotide metabolism	15	Up	0.000139157	0.00424429	0.109173	1	D08_MPSIIIA
Pentose and glucuronate interconversions	10	Down	0.00025268	0.00616539	0.80157	1	D08_MPSIIIA
Glucosinolate biosynthesis	6	Down	0.000933674	0.0189847	0.707347	1	D08_MPSIIIA
Tryptophan metabolism	4	Down	0.00257825	0.0403477	1	1	D08_MPSIIIA
Purine metabolism	16	Up	0.00280635	0.0403477	0.0977999	1	D08_MPSIIIA
Regulation of lipolysis in adipocytes	4	Up	0.00297647	0.0403477	1	1	D08_MPSIIIA
Pyrimidine metabolism	9	Up	0.00464735	0.0566977	0.908981	1	D08_MPSIIIA
One carbon pool by folate	8	Down	0.00586453	0.0605779	0.41723	1	D08_MPSIIIA
Propanoate metabolism	6	Up	0.00595848	0.0605779	1	1	D08_MPSIIIA
Valine, leucine and isoleucine biosynthesis	6	Down	0.00846579	0.0669553	0.992261	1	D08_MPSIIIA
cAMP signaling pathway	6	Up	0.00854997	0.0669553	1	1	D08_MPSIIIA
Amino sugar and nucleotide sugar metabolism	6	Down	0.00875845	0.0669553	0.895366	1	D08_MPSIIIA
Lysine biosynthesis	4	Down	0.00878102	0.0669553	0.684174	1	D08_MPSIIIA
Tropane, piperidine and pyridine alkaloid biosynthesis	7	Down	0.010558	0.0757689	0.974584	1	D08_MPSIIIA
2-Oxocarboxylic acid metabolism	16	Down	0.011815	0.0759078	0.122371	1	D08_MPSIIIA
Pyruvate metabolism	4	Up	0.0120673	0.0759078	1	1	D08_MPSIIIA
Biosynthesis of various plant secondary metabolites	4	Down	0.0124439	0.0759078	0.822285	1	D08_MPSIIIA
cGMP-PKG signaling pathway	3	Up	0.0160454	0.088979	1	1	D08_MPSIIIA
Renin secretion	3	Up	0.0160454	0.088979	1	1	D08_MPSIIIA
Fructose and mannose metabolism	8	Down	0.0284669	0.146138	0.771167	1	D08_MPSIIIA
Two-component system	7	Up	0.0288986	0.146138	0.997612	1	D08_MPSIIIA
Vitamin digestion and absorption	3	Up	0.0299462	0.146138	1	1	D08_MPSIIIA
Valine, leucine and isoleucine degradation	6	Down	0.0399349	0.187387	0.998109	1	D08_MPSIIIA
Fatty acid biosynthesis	6	Up	0.0429891	0.194247	0.815724	1	D08_MPSIIIA
Alanine, aspartate and glutamate metabolism	10	Up	0.0488773	0.206121	0.856454	1	D08_MPSIIIA
Biosynthesis of alkaloids derived from shikimate pathway	15	Down	0.0500306	0.206121	0.0786406	1	D08_MPSIIIA
Lysine degradation	10	Down	0.0506856	0.206121	0.666848	1	D08_MPSIIIA
Pathways in cancer	3	Up	0.0609806	0.239988	1	1	D08_MPSIIIA
Glucagon signaling pathway	9	Up	0.0648054	0.247071	0.959262	1	D08_MPSIIIA
Neuroactive ligand-receptor interaction	9	Down	0.0708991	0.262112	0.835109	1	D08_MPSIIIA
Vitamin B6 metabolism	3	Up	0.0907015	0.319708	1	1	D08_MPSIIIA
Cysteine and methionine metabolism	11	Down	0.095606	0.319708	0.285416	1	D08_MPSIIIA
Morphine addiction	5	Up	0.09634	0.319708	1	1	D08_MPSIIIA
Biosynthesis of cofactors	28	Down	0.0971013	0.319708	0.0047244	0.0823395	D08_MPSIIIA
Mineral absorption	9	Down	0.0995812	0.319708	0.467914	1	D08_MPSIIIA
Sulfur metabolism	6	Down	0.103313	0.323185	0.371552	1	D08_MPSIIIA
Retrograde endocannabinoid signaling	5	Up	0.108834	0.325698	1	1	D08_MPSIIIA
Biosynthesis of various other secondary metabolites	9	Down	0.11147	0.325698	0.986396	1	D08_MPSIIIA
Fatty acid degradation	3	Down	0.114734	0.325698	1	1	D08_MPSIIIA
Diabetic cardiomyopathy	6	Down	0.118118	0.325698	0.951749	1	D08_MPSIIIA
Carbon metabolism	19	Up	0.11894	0.325698	0.339855	1	D08_MPSIIIA
Arginine biosynthesis	5	Up	0.120947	0.325698	0.962103	1	D08_MPSIIIA
Primary bile acid biosynthesis	3	Down	0.122804	0.325698	1	1	D08_MPSIIIA
Biosynthesis of nucleotide sugars	7	Down	0.129795	0.333955	0.898382	1	D08_MPSIIIA
Lipoic acid metabolism	6	Down	0.131392	0.333955	0.996279	1	D08_MPSIIIA
Biosynthesis of plant hormones	13	Down	0.147944	0.368351	0.111709	1	D08_MPSIIIA
Taurine and hypotaurine metabolism	6	Down	0.158598	0.386978	0.974165	1	D08_MPSIIIA
Nicotinate and nicotinamide metabolism	7	Up	0.170301	0.407386	0.998486	1	D08_MPSIIIA
Parkinson disease	4	Up	0.174337	0.408712	1	1	D08_MPSIIIA
Biosynthesis of amino acids	32	Down	0.177555	0.408712	0.000259118	0.0073634	D08_MPSIIIA
Glycolysis / Gluconeogenesis	5	Up	0.193464	0.425678	1	1	D08_MPSIIIA
C5-Branched dibasic acid metabolism	6	Down	0.202254	0.425678	0.628125	1	D08_MPSIIIA
Aldosterone synthesis and secretion	3	Up	0.202372	0.425678	1	1	D08_MPSIIIA
Cortisol synthesis and secretion	3	Up	0.202372	0.425678	1	1	D08_MPSIIIA
Cushing syndrome	3	Up	0.202372	0.425678	1	1	D08_MPSIIIA
Biosynthesis of various siderophores	8	Up	0.219994	0.454902	0.999967	1	D08_MPSIIIA
Biosynthesis of secondary metabolites	64	Down	0.238267	0.482557	9.99095e-12	6.09448e-10	D08_MPSIIIA
Protein digestion and absorption	16	Down	0.241279	0.482557	0.216925	1	D08_MPSIIIA
Benzoate degradation	6	Up	0.260902	0.513388	1	1	D08_MPSIIIA
Degradation of aromatic compounds	7	Up	0.26885	0.52063	1	1	D08_MPSIIIA
Phenylalanine, tyrosine and tryptophan biosynthesis	5	Down	0.291308	0.546794	0.999943	1	D08_MPSIIIA
Glycerolipid metabolism	4	Up	0.291324	0.546794	0.996331	1	D08_MPSIIIA
Aminoacyl-tRNA biosynthesis	13	Down	0.300448	0.550329	0.367938	1	D08_MPSIIIA
Biosynthesis of various alkaloids	4	Down	0.309404	0.550329	1	1	D08_MPSIIIA
Thiamine metabolism	3	Down	0.318238	0.550329	1	1	D08_MPSIIIA
Thyroid hormone synthesis	4	Up	0.321863	0.550329	1	1	D08_MPSIIIA
Toluene degradation	3	Up	0.328709	0.550329	1	1	D08_MPSIIIA
Arginine and proline metabolism	9	Up	0.330021	0.550329	0.999911	1	D08_MPSIIIA
Glycine, serine and threonine metabolism	12	Down	0.331573	0.550329	0.705911	1	D08_MPSIIIA
Biosynthesis of phenylpropanoids	13	Down	0.333333	0.550329	0.208234	1	D08_MPSIIIA
Zeatin biosynthesis	3	Up	0.333806	0.550329	1	1	D08_MPSIIIA
Cyanoamino acid metabolism	6	Down	0.34283	0.55767	0.930913	1	D08_MPSIIIA
Bile secretion	7	Down	0.357271	0.572166	0.999543	1	D08_MPSIIIA
Inositol phosphate metabolism	4	Up	0.361121	0.572166	1	1	D08_MPSIIIA
Sulfur cycle	3	Down	0.368083	0.575719	1	1	D08_MPSIIIA
Taste transduction	5	Up	0.392569	0.595019	0.997478	1	D08_MPSIIIA
Tyrosine metabolism	9	Down	0.394378	0.595019	0.955714	1	D08_MPSIIIA
Phosphotransferase system (PTS)	9	Down	0.395785	0.595019	0.901047	1	D08_MPSIIIA
Insulin resistance	4	Down	0.399931	0.595019	0.995635	1	D08_MPSIIIA
ABC transporters	31	Down	0.411596	0.598494	0.000301779	0.0073634	D08_MPSIIIA
Proximal tubule bicarbonate reclamation	3	Up	0.412078	0.598494	1	1	D08_MPSIIIA
Phenylalanine metabolism	5	Down	0.419436	0.602014	0.988384	1	D08_MPSIIIA
AMPK signaling pathway	3	Up	0.433375	0.614788	1	1	D08_MPSIIIA
Vancomycin resistance	3	Down	0.441284	0.618812	1	1	D08_MPSIIIA
Biosynthesis of plant secondary metabolites	36	Down	0.470922	0.65287	0.000438346	0.00891304	D08_MPSIIIA
Biosynthesis of alkaloids derived from ornithine, lysine and nicotinic acid	16	Down	0.479913	0.655191	0.123029	1	D08_MPSIIIA
Alcoholism	3	Up	0.483337	0.655191	1	1	D08_MPSIIIA
Carbon fixation by Calvin cycle	8	Up	0.495768	0.655657	0.999989	1	D08_MPSIIIA
Glyoxylate and dicarboxylate metabolism	12	Up	0.500108	0.655657	0.151912	1	D08_MPSIIIA
Butanoate metabolism	6	Up	0.501926	0.655657	0.990606	1	D08_MPSIIIA
Biosynthesis of various antibiotics	9	Up	0.510015	0.655657	0.990602	1	D08_MPSIIIA
D-Amino acid metabolism	16	Down	0.523963	0.655657	0.442779	1	D08_MPSIIIA
Phosphonate and phosphinate metabolism	3	Down	0.527993	0.655657	1	1	D08_MPSIIIA
Synaptic vesicle cycle	4	Down	0.53001	0.655657	1	1	D08_MPSIIIA
Pentose phosphate pathway	8	Down	0.531714	0.655657	0.979145	1	D08_MPSIIIA
beta-Alanine metabolism	6	Up	0.532049	0.655657	1	1	D08_MPSIIIA
GABAergic synapse	4	Up	0.552513	0.674066	1	1	D08_MPSIIIA
Monobactam biosynthesis	3	Down	0.568632	0.684966	1	1	D08_MPSIIIA
Pantothenate and CoA biosynthesis	6	Down	0.572677	0.684966	1	1	D08_MPSIIIA
Methane metabolism	8	Down	0.608033	0.720195	0.991118	1	D08_MPSIIIA
Other carbon fixation pathways	8	Up	0.617617	0.724512	0.327894	1	D08_MPSIIIA
Biosynthesis of alkaloids derived from histidine and purine	12	Up	0.624167	0.725222	0.354678	1	D08_MPSIIIA
Starch and sucrose metabolism	5	Up	0.648402	0.746274	0.974566	1	D08_MPSIIIA
Galactose metabolism	8	Down	0.659643	0.747615	0.995557	1	D08_MPSIIIA
Steroid biosynthesis	3	Up	0.661823	0.747615	1	1	D08_MPSIIIA
Citrate cycle (TCA cycle)	7	Down	0.685458	0.76721	0.494444	1	D08_MPSIIIA
Biosynthesis of alkaloids derived from terpenoid and polyketide	10	Up	0.707129	0.777977	0.398143	1	D08_MPSIIIA
Central carbon metabolism in cancer	19	Up	0.711717	0.777977	0.201912	1	D08_MPSIIIA
HIF-1 signaling pathway	3	Down	0.714209	0.777977	1	1	D08_MPSIIIA
Neuroactive ligand signaling	6	Up	0.743531	0.800463	1	1	D08_MPSIIIA
Efferocytosis	6	Up	0.747973	0.800463	0.956222	1	D08_MPSIIIA
Metabolic pathways	131	Down	0.787236	0.835155	5.41868e-13	6.61079e-11	D08_MPSIIIA
Glutathione metabolism	7	Down	0.826159	0.868891	0.99874	1	D08_MPSIIIA
Styrene degradation	5	Up	0.883939	0.921714	1	1	D08_MPSIIIA
Aminobenzoate degradation	7	Up	0.940691	0.972579	0.994249	1	D08_MPSIIIA
Insulin secretion	3	Up	0.949422	0.973357	1	1	D08_MPSIIIA
Microbial metabolism in diverse environments	54	Up	0.985884	0.991879	2.72274e-09	1.10725e-07	D08_MPSIIIA
Glycerophospholipid metabolism	5	Up	0.99176	0.991879	0.999929	1	D08_MPSIIIA
Biosynthesis of terpenoids and steroids	10	Down	0.991879	0.991879	0.453427	1	D08_MPSIIIA

## Sheet: D15_MPSIIIC
kegg_pathway_name	gs_size	Direction	PValue	FDR	PValue.Mixed	FDR.Mixed	coef
Pentose phosphate pathway	8	Down	9.35417e-05	0.0114121	0.929617	1	D15_MPSIIIC
Ascorbate and aldarate metabolism	6	Down	0.000201964	0.0123198	0.915427	1	D15_MPSIIIC
Nucleotide metabolism	15	Up	0.001731	0.0703941	0.101022	1	D15_MPSIIIC
Neuroactive ligand-receptor interaction	9	Up	0.00409165	0.116336	0.910911	1	D15_MPSIIIC
Cysteine and methionine metabolism	11	Down	0.00561989	0.116336	0.935985	1	D15_MPSIIIC
Fructose and mannose metabolism	8	Up	0.00572146	0.116336	0.242626	1	D15_MPSIIIC
ABC transporters	31	Up	0.00989378	0.172434	1.15137e-05	0.000702335	D15_MPSIIIC
Purine metabolism	16	Up	0.0120062	0.183095	0.104982	1	D15_MPSIIIC
Sulfur cycle	3	Down	0.0167653	0.223534	1	1	D15_MPSIIIC
Antifolate resistance	3	Down	0.0183224	0.223534	1	1	D15_MPSIIIC
Phosphotransferase system (PTS)	9	Up	0.0256562	0.284551	0.199238	1	D15_MPSIIIC
Primary bile acid biosynthesis	3	Up	0.0316475	0.318172	1	1	D15_MPSIIIC
Carbon metabolism	19	Down	0.0339035	0.318172	0.673722	1	D15_MPSIIIC
Benzoate degradation	6	Down	0.0409717	0.35704	1	1	D15_MPSIIIC
Styrene degradation	5	Down	0.0458	0.357267	1	1	D15_MPSIIIC
Glutathione metabolism	7	Up	0.0490548	0.357267	0.90754	1	D15_MPSIIIC
Lysine biosynthesis	4	Down	0.0534732	0.357267	1	1	D15_MPSIIIC
Carbon fixation by Calvin cycle	8	Down	0.0546854	0.357267	0.993715	1	D15_MPSIIIC
Microbial metabolism in diverse environments	54	Down	0.0556399	0.357267	0.00151583	0.0462327	D15_MPSIIIC
Toluene degradation	3	Down	0.0622181	0.37953	1	1	D15_MPSIIIC
Synaptic vesicle cycle	4	Up	0.0714499	0.41509	1	1	D15_MPSIIIC
Sulfur metabolism	6	Down	0.0757347	0.419983	0.989843	1	D15_MPSIIIC
Biosynthesis of nucleotide sugars	7	Down	0.0895616	0.462287	0.979512	1	D15_MPSIIIC
Starch and sucrose metabolism	5	Down	0.0909416	0.462287	0.989868	1	D15_MPSIIIC
Aminobenzoate degradation	7	Down	0.0990696	0.475497	1	1	D15_MPSIIIC
Diabetic cardiomyopathy	6	Up	0.101335	0.475497	0.611279	1	D15_MPSIIIC
Neuroactive ligand signaling	6	Up	0.106273	0.480198	1	1	D15_MPSIIIC
Tyrosine metabolism	9	Down	0.11587	0.504862	0.969497	1	D15_MPSIIIC
Pentose and glucuronate interconversions	10	Down	0.154095	0.648263	0.974457	1	D15_MPSIIIC
Biosynthesis of cofactors	28	Down	0.163113	0.663326	0.431427	1	D15_MPSIIIC
beta-Alanine metabolism	6	Up	0.192442	0.683779	1	1	D15_MPSIIIC
Biosynthesis of amino acids	32	Down	0.19482	0.683779	0.638477	1	D15_MPSIIIC
Valine, leucine and isoleucine degradation	6	Down	0.19893	0.683779	1	1	D15_MPSIIIC
Amino sugar and nucleotide sugar metabolism	6	Down	0.206973	0.683779	0.995786	1	D15_MPSIIIC
Arginine and proline metabolism	9	Up	0.210059	0.683779	1	1	D15_MPSIIIC
Biosynthesis of various antibiotics	9	Down	0.211653	0.683779	0.971027	1	D15_MPSIIIC
Folate transport and metabolism	3	Down	0.213933	0.683779	1	1	D15_MPSIIIC
Arginine biosynthesis	5	Up	0.214106	0.683779	1	1	D15_MPSIIIC
Degradation of aromatic compounds	7	Down	0.218585	0.683779	1	1	D15_MPSIIIC
GABAergic synapse	4	Up	0.230185	0.692956	1	1	D15_MPSIIIC
Biosynthesis of various other secondary metabolites	9	Down	0.233892	0.692956	0.998202	1	D15_MPSIIIC
Glycine, serine and threonine metabolism	12	Down	0.241208	0.692956	0.994721	1	D15_MPSIIIC
Pathways in cancer	3	Up	0.246238	0.692956	1	1	D15_MPSIIIC
Biosynthesis of alkaloids derived from histidine and purine	12	Up	0.249918	0.692956	0.931831	1	D15_MPSIIIC
Phenylalanine, tyrosine and tryptophan biosynthesis	5	Down	0.258647	0.701222	1	1	D15_MPSIIIC
Vitamin B6 metabolism	3	Down	0.272234	0.722012	1	1	D15_MPSIIIC
Propanoate metabolism	6	Down	0.29548	0.731819	1	1	D15_MPSIIIC
Bile secretion	7	Up	0.297513	0.731819	0.99998	1	D15_MPSIIIC
Biosynthesis of alkaloids derived from ornithine, lysine and nicotinic acid	16	Up	0.303485	0.731819	0.971576	1	D15_MPSIIIC
Inositol phosphate metabolism	4	Down	0.309394	0.731819	1	1	D15_MPSIIIC
Vitamin digestion and absorption	3	Up	0.311717	0.731819	1	1	D15_MPSIIIC
Insulin resistance	4	Down	0.311923	0.731819	0.99937	1	D15_MPSIIIC
Tropane, piperidine and pyridine alkaloid biosynthesis	7	Up	0.320018	0.736644	0.999418	1	D15_MPSIIIC
Glycolysis / Gluconeogenesis	5	Down	0.332215	0.744003	1	1	D15_MPSIIIC
AMPK signaling pathway	3	Down	0.335411	0.744003	1	1	D15_MPSIIIC
Biosynthesis of various siderophores	8	Up	0.346913	0.74689	0.981116	1	D15_MPSIIIC
Thyroid hormone synthesis	4	Down	0.348957	0.74689	0.999277	1	D15_MPSIIIC
Citrate cycle (TCA cycle)	7	Up	0.359386	0.755949	1	1	D15_MPSIIIC
Aminoacyl-tRNA biosynthesis	13	Down	0.367223	0.759343	0.917797	1	D15_MPSIIIC
Biosynthesis of secondary metabolites	64	Down	0.404358	0.801675	0.00070265	0.0285744	D15_MPSIIIC
Galactose metabolism	8	Up	0.405094	0.801675	0.633566	1	D15_MPSIIIC
Proximal tubule bicarbonate reclamation	3	Up	0.407408	0.801675	1	1	D15_MPSIIIC
Retrograde endocannabinoid signaling	5	Up	0.425266	0.81319	1	1	D15_MPSIIIC
Nicotinate and nicotinamide metabolism	7	Down	0.438232	0.81319	1	1	D15_MPSIIIC
Pantothenate and CoA biosynthesis	6	Down	0.438335	0.81319	1	1	D15_MPSIIIC
Other carbon fixation pathways	8	Up	0.439923	0.81319	1	1	D15_MPSIIIC
Cyanoamino acid metabolism	6	Down	0.457449	0.832968	1	1	D15_MPSIIIC
Lysine degradation	10	Up	0.484969	0.870091	0.982383	1	D15_MPSIIIC
One carbon pool by folate	8	Down	0.503844	0.887589	0.999261	1	D15_MPSIIIC
Valine, leucine and isoleucine biosynthesis	6	Down	0.509273	0.887589	1	1	D15_MPSIIIC
Glycerophospholipid metabolism	5	Up	0.516876	0.888153	0.999985	1	D15_MPSIIIC
Zeatin biosynthesis	3	Up	0.537835	0.892288	1	1	D15_MPSIIIC
Central carbon metabolism in cancer	19	Down	0.54384	0.892288	0.949999	1	D15_MPSIIIC
Glucosinolate biosynthesis	6	Down	0.545134	0.892288	1	1	D15_MPSIIIC
Methane metabolism	8	Down	0.548538	0.892288	0.999991	1	D15_MPSIIIC
Biosynthesis of alkaloids derived from terpenoid and polyketide	10	Up	0.556522	0.893364	1	1	D15_MPSIIIC
Fatty acid biosynthesis	6	Down	0.583042	0.923781	0.997443	1	D15_MPSIIIC
Mineral absorption	9	Down	0.623167	0.943469	0.970758	1	D15_MPSIIIC
Vancomycin resistance	3	Down	0.623499	0.943469	1	1	D15_MPSIIIC
Biosynthesis of phenylpropanoids	13	Down	0.628673	0.943469	0.99964	1	D15_MPSIIIC
Biosynthesis of plant hormones	13	Down	0.66443	0.943469	0.994713	1	D15_MPSIIIC
C5-Branched dibasic acid metabolism	6	Up	0.6782	0.943469	1	1	D15_MPSIIIC
Insulin secretion	3	Down	0.678843	0.943469	1	1	D15_MPSIIIC
Butanoate metabolism	6	Up	0.686743	0.943469	1	1	D15_MPSIIIC
Regulation of lipolysis in adipocytes	4	Up	0.690292	0.943469	1	1	D15_MPSIIIC
Alcoholism	3	Up	0.711137	0.943469	1	1	D15_MPSIIIC
Biosynthesis of various plant secondary metabolites	4	Down	0.713857	0.943469	1	1	D15_MPSIIIC
Metabolic pathways	131	Down	0.714919	0.943469	1.3622e-07	1.66188e-05	D15_MPSIIIC
Pyrimidine metabolism	9	Down	0.723516	0.943469	0.999342	1	D15_MPSIIIC
Glyoxylate and dicarboxylate metabolism	12	Up	0.729471	0.943469	0.999962	1	D15_MPSIIIC
Steroid biosynthesis	3	Up	0.735759	0.943469	1	1	D15_MPSIIIC
Biosynthesis of plant secondary metabolites	36	Up	0.759045	0.943469	0.34808	1	D15_MPSIIIC
Protein digestion and absorption	16	Up	0.761633	0.943469	0.79081	1	D15_MPSIIIC
HIF-1 signaling pathway	3	Down	0.763744	0.943469	1	1	D15_MPSIIIC
Two-component system	7	Up	0.767075	0.943469	1	1	D15_MPSIIIC
Taste transduction	5	Up	0.774994	0.943469	1	1	D15_MPSIIIC
Phosphonate and phosphinate metabolism	3	Up	0.775402	0.943469	1	1	D15_MPSIIIC
cAMP signaling pathway	6	Down	0.778545	0.943469	1	1	D15_MPSIIIC
Biosynthesis of alkaloids derived from shikimate pathway	15	Up	0.791039	0.943469	0.994436	1	D15_MPSIIIC
Morphine addiction	5	Up	0.793326	0.943469	1	1	D15_MPSIIIC
D-Amino acid metabolism	16	Up	0.808177	0.943469	0.857985	1	D15_MPSIIIC
Phenylalanine metabolism	5	Down	0.812851	0.943469	1	1	D15_MPSIIIC
2-Oxocarboxylic acid metabolism	16	Down	0.822946	0.943469	0.996296	1	D15_MPSIIIC
Thiamine metabolism	3	Down	0.827192	0.943469	1	1	D15_MPSIIIC
Monobactam biosynthesis	3	Down	0.84545	0.943469	1	1	D15_MPSIIIC
Aldosterone synthesis and secretion	3	Up	0.845511	0.943469	1	1	D15_MPSIIIC
Cortisol synthesis and secretion	3	Up	0.845511	0.943469	1	1	D15_MPSIIIC
Cushing syndrome	3	Up	0.845511	0.943469	1	1	D15_MPSIIIC
Efferocytosis	6	Up	0.84553	0.943469	1	1	D15_MPSIIIC
Parkinson disease	4	Down	0.85568	0.943469	1	1	D15_MPSIIIC
Biosynthesis of various alkaloids	4	Down	0.858402	0.943469	1	1	D15_MPSIIIC
Alanine, aspartate and glutamate metabolism	10	Up	0.872265	0.946647	0.999806	1	D15_MPSIIIC
Taurine and hypotaurine metabolism	6	Up	0.876812	0.946647	0.925888	1	D15_MPSIIIC
Lipoic acid metabolism	6	Up	0.889446	0.951863	1	1	D15_MPSIIIC
Glycerolipid metabolism	4	Up	0.923753	0.954997	0.999847	1	D15_MPSIIIC
Biosynthesis of terpenoids and steroids	10	Up	0.925115	0.954997	0.99978	1	D15_MPSIIIC
cGMP-PKG signaling pathway	3	Down	0.927686	0.954997	1	1	D15_MPSIIIC
Renin secretion	3	Down	0.927686	0.954997	1	1	D15_MPSIIIC
Tryptophan metabolism	4	Down	0.93611	0.954997	1	1	D15_MPSIIIC
Fatty acid degradation	3	Up	0.940276	0.954997	1	1	D15_MPSIIIC
Pyruvate metabolism	4	Down	0.947169	0.954997	1	1	D15_MPSIIIC
Glucagon signaling pathway	9	Up	0.957956	0.957956	1	1	D15_MPSIIIC

## Sheet: D15_MPSIIIA
kegg_pathway_name	gs_size	Direction	PValue	FDR	PValue.Mixed	FDR.Mixed	coef
Ascorbate and aldarate metabolism	6	Down	9.34967e-07	4.8963e-05	0.518193	1	D15_MPSIIIA
Morphine addiction	5	Up	1.15666e-06	4.8963e-05	0.93345	1	D15_MPSIIIA
Pentose and glucuronate interconversions	10	Down	1.21133e-06	4.8963e-05	0.302165	1	D15_MPSIIIA
Parkinson disease	4	Up	1.60534e-06	4.8963e-05	0.941732	1	D15_MPSIIIA
Purine metabolism	16	Up	3.96013e-06	9.66273e-05	0.0019548	0.0298107	D15_MPSIIIA
Fatty acid degradation	3	Down	1.07282e-05	0.00021814	0.718804	1	D15_MPSIIIA
cGMP-PKG signaling pathway	3	Up	1.68669e-05	0.000257221	0.958005	1	D15_MPSIIIA
Renin secretion	3	Up	1.68669e-05	0.000257221	0.958005	1	D15_MPSIIIA
Alcoholism	3	Up	2.93593e-05	0.000397982	1	1	D15_MPSIIIA
Styrene degradation	5	Down	5.22284e-05	0.000584466	0.79842	1	D15_MPSIIIA
Glutathione metabolism	7	Up	5.26978e-05	0.000584466	0.465165	1	D15_MPSIIIA
Thyroid hormone synthesis	4	Up	6.56038e-05	0.000637936	0.793365	1	D15_MPSIIIA
Biosynthesis of various siderophores	8	Up	7.22605e-05	0.000637936	0.481171	1	D15_MPSIIIA
Neuroactive ligand signaling	6	Up	7.32058e-05	0.000637936	0.93173	1	D15_MPSIIIA
Fructose and mannose metabolism	8	Down	0.000122395	0.000985733	0.0885839	0.86158	D15_MPSIIIA
Inositol phosphate metabolism	4	Up	0.000129276	0.000985733	0.800774	1	D15_MPSIIIA
Synaptic vesicle cycle	4	Up	0.000293835	0.0021087	0.991953	1	D15_MPSIIIA
Nucleotide metabolism	15	Up	0.000319441	0.0021651	0.000987662	0.0200825	D15_MPSIIIA
Regulation of lipolysis in adipocytes	4	Up	0.000445124	0.00285817	0.986364	1	D15_MPSIIIA
AMPK signaling pathway	3	Up	0.000501131	0.0030569	0.897185	1	D15_MPSIIIA
Two-component system	7	Up	0.000645601	0.00375063	0.920453	1	D15_MPSIIIA
Lysine biosynthesis	4	Down	0.000822132	0.0045591	0.773557	1	D15_MPSIIIA
Propanoate metabolism	6	Down	0.000917801	0.00486833	0.895763	1	D15_MPSIIIA
Phosphonate and phosphinate metabolism	3	Up	0.00101226	0.00514564	1	1	D15_MPSIIIA
Carbon fixation by Calvin cycle	8	Up	0.00114169	0.00557145	0.759578	1	D15_MPSIIIA
Aminobenzoate degradation	7	Down	0.00243697	0.011435	0.718932	1	D15_MPSIIIA
Biosynthesis of alkaloids derived from histidine and purine	12	Up	0.00283124	0.012793	0.638829	1	D15_MPSIIIA
Bile secretion	7	Up	0.00304891	0.0132845	0.95139	1	D15_MPSIIIA
HIF-1 signaling pathway	3	Down	0.00325784	0.0137054	0.832507	1	D15_MPSIIIA
Neuroactive ligand-receptor interaction	9	Up	0.00457968	0.018624	0.596651	1	D15_MPSIIIA
Fatty acid biosynthesis	6	Up	0.00722723	0.0284427	0.62418	1	D15_MPSIIIA
Insulin secretion	3	Up	0.00759485	0.0286166	1	1	D15_MPSIIIA
Galactose metabolism	8	Down	0.00774055	0.0286166	0.44529	1	D15_MPSIIIA
Nicotinate and nicotinamide metabolism	7	Up	0.00825741	0.0290099	0.997356	1	D15_MPSIIIA
Biosynthesis of terpenoids and steroids	10	Up	0.00832252	0.0290099	0.868431	1	D15_MPSIIIA
cAMP signaling pathway	6	Up	0.00973418	0.0329881	0.414738	1	D15_MPSIIIA
Alanine, aspartate and glutamate metabolism	10	Up	0.0102482	0.0337914	0.869686	1	D15_MPSIIIA
Biosynthesis of alkaloids derived from terpenoid and polyketide	10	Up	0.0110118	0.0353538	0.947144	1	D15_MPSIIIA
Biosynthesis of plant secondary metabolites	36	Up	0.0117716	0.036824	0.001842	0.0298107	D15_MPSIIIA
Thiamine metabolism	3	Up	0.0133217	0.0406312	1	1	D15_MPSIIIA
Vitamin B6 metabolism	3	Up	0.0154034	0.0458345	1	1	D15_MPSIIIA
Aldosterone synthesis and secretion	3	Up	0.0176083	0.0481464	1	1	D15_MPSIIIA
Cortisol synthesis and secretion	3	Up	0.0176083	0.0481464	1	1	D15_MPSIIIA
Cushing syndrome	3	Up	0.0176083	0.0481464	1	1	D15_MPSIIIA
Vancomycin resistance	3	Up	0.0177589	0.0481464	1	1	D15_MPSIIIA
Amino sugar and nucleotide sugar metabolism	6	Down	0.019059	0.0505477	0.357494	1	D15_MPSIIIA
Biosynthesis of various antibiotics	9	Up	0.0232817	0.0604334	0.838728	1	D15_MPSIIIA
Glyoxylate and dicarboxylate metabolism	12	Up	0.0315383	0.0801598	0.848958	1	D15_MPSIIIA
Carbon metabolism	19	Up	0.0412812	0.102782	0.0638359	0.707998	D15_MPSIIIA
D-Amino acid metabolism	16	Up	0.0466112	0.113731	0.396039	1	D15_MPSIIIA
Biosynthesis of alkaloids derived from ornithine, lysine and nicotinic acid	16	Up	0.0494686	0.118337	0.528403	1	D15_MPSIIIA
Arginine and proline metabolism	9	Up	0.0510624	0.1198	0.991686	1	D15_MPSIIIA
Valine, leucine and isoleucine degradation	6	Down	0.0620338	0.142795	1	1	D15_MPSIIIA
Vitamin digestion and absorption	3	Up	0.0739321	0.167032	1	1	D15_MPSIIIA
Monobactam biosynthesis	3	Up	0.0788945	0.175002	1	1	D15_MPSIIIA
Protein digestion and absorption	16	Up	0.084872	0.18379	0.28015	1	D15_MPSIIIA
Central carbon metabolism in cancer	19	Up	0.0858693	0.18379	0.0918077	0.86158	D15_MPSIIIA
Pyrimidine metabolism	9	Down	0.0901657	0.189659	0.51496	1	D15_MPSIIIA
Biosynthesis of alkaloids derived from shikimate pathway	15	Up	0.0951138	0.196676	0.603142	1	D15_MPSIIIA
GABAergic synapse	4	Up	0.100666	0.204688	1	1	D15_MPSIIIA
Pyruvate metabolism	4	Down	0.103636	0.207272	0.992277	1	D15_MPSIIIA
Tyrosine metabolism	9	Down	0.109418	0.215306	0.696959	1	D15_MPSIIIA
Retrograde endocannabinoid signaling	5	Up	0.114361	0.216827	1	1	D15_MPSIIIA
Taste transduction	5	Up	0.115844	0.216827	0.700032	1	D15_MPSIIIA
Aminoacyl-tRNA biosynthesis	13	Up	0.115933	0.216827	0.740763	1	D15_MPSIIIA
Phenylalanine metabolism	5	Down	0.1173	0.216827	0.970722	1	D15_MPSIIIA
Proximal tubule bicarbonate reclamation	3	Up	0.128001	0.233076	1	1	D15_MPSIIIA
Folate transport and metabolism	3	Down	0.133074	0.23875	1	1	D15_MPSIIIA
Insulin resistance	4	Up	0.142435	0.251841	0.729695	1	D15_MPSIIIA
Pantothenate and CoA biosynthesis	6	Up	0.156886	0.273429	1	1	D15_MPSIIIA
Mineral absorption	9	Up	0.16698	0.286924	0.831084	1	D15_MPSIIIA
Glycine, serine and threonine metabolism	12	Up	0.170263	0.288501	0.959716	1	D15_MPSIIIA
Efferocytosis	6	Down	0.175241	0.292868	0.793427	1	D15_MPSIIIA
Biosynthesis of secondary metabolites	64	Up	0.182125	0.294143	8.92757e-17	5.44582e-15	D15_MPSIIIA
Arginine biosynthesis	5	Up	0.186168	0.294143	1	1	D15_MPSIIIA
Citrate cycle (TCA cycle)	7	Up	0.186635	0.294143	0.999924	1	D15_MPSIIIA
beta-Alanine metabolism	6	Up	0.18667	0.294143	1	1	D15_MPSIIIA
Biosynthesis of plant hormones	13	Up	0.188058	0.294143	0.773164	1	D15_MPSIIIA
Phosphotransferase system (PTS)	9	Down	0.195464	0.300372	0.299328	1	D15_MPSIIIA
Lysine degradation	10	Down	0.198129	0.300372	0.0607591	0.707998	D15_MPSIIIA
Biosynthesis of amino acids	32	Up	0.201534	0.300372	0.00497184	0.0673961	D15_MPSIIIA
Lipoic acid metabolism	6	Up	0.201889	0.300372	0.987594	1	D15_MPSIIIA
C5-Branched dibasic acid metabolism	6	Up	0.223683	0.328787	0.999508	1	D15_MPSIIIA
Methane metabolism	8	Up	0.230493	0.334764	0.892193	1	D15_MPSIIIA
Butanoate metabolism	6	Up	0.241891	0.347184	1	1	D15_MPSIIIA
Biosynthesis of cofactors	28	Up	0.254653	0.361252	0.000266665	0.00650663	D15_MPSIIIA
Biosynthesis of phenylpropanoids	13	Up	0.258323	0.362246	0.88199	1	D15_MPSIIIA
Taurine and hypotaurine metabolism	6	Up	0.270555	0.375087	0.971794	1	D15_MPSIIIA
Glycerophospholipid metabolism	5	Up	0.27851	0.379656	0.999812	1	D15_MPSIIIA
Cyanoamino acid metabolism	6	Up	0.280074	0.379656	0.969448	1	D15_MPSIIIA
Sulfur metabolism	6	Down	0.293211	0.393096	0.983049	1	D15_MPSIIIA
Pathways in cancer	3	Up	0.325252	0.431313	1	1	D15_MPSIIIA
Sulfur cycle	3	Down	0.335929	0.44068	1	1	D15_MPSIIIA
Starch and sucrose metabolism	5	Up	0.339604	0.440763	0.638764	1	D15_MPSIIIA
Biosynthesis of various other secondary metabolites	9	Up	0.375193	0.481827	0.97533	1	D15_MPSIIIA
Zeatin biosynthesis	3	Up	0.384012	0.48325	1	1	D15_MPSIIIA
Pentose phosphate pathway	8	Down	0.384223	0.48325	0.307484	1	D15_MPSIIIA
Tropane, piperidine and pyridine alkaloid biosynthesis	7	Down	0.391926	0.487907	0.279034	1	D15_MPSIIIA
Glycerolipid metabolism	4	Down	0.427766	0.522364	0.990682	1	D15_MPSIIIA
One carbon pool by folate	8	Up	0.428167	0.522364	0.927425	1	D15_MPSIIIA
Primary bile acid biosynthesis	3	Up	0.459473	0.555007	1	1	D15_MPSIIIA
Other carbon fixation pathways	8	Up	0.471733	0.56423	0.998812	1	D15_MPSIIIA
Biosynthesis of various alkaloids	4	Up	0.501027	0.59345	1	1	D15_MPSIIIA
Benzoate degradation	6	Down	0.538708	0.631327	1	1	D15_MPSIIIA
Glucagon signaling pathway	9	Up	0.543355	0.631327	0.523128	1	D15_MPSIIIA
Steroid biosynthesis	3	Up	0.58245	0.670367	1	1	D15_MPSIIIA
Glucosinolate biosynthesis	6	Down	0.589127	0.671715	1	1	D15_MPSIIIA
Degradation of aromatic compounds	7	Down	0.605693	0.684209	0.997976	1	D15_MPSIIIA
Cysteine and methionine metabolism	11	Up	0.613527	0.6867	0.941382	1	D15_MPSIIIA
Tryptophan metabolism	4	Up	0.674036	0.747567	1	1	D15_MPSIIIA
ABC transporters	31	Up	0.728351	0.80053	2.19891e-06	6.70667e-05	D15_MPSIIIA
2-Oxocarboxylic acid metabolism	16	Up	0.737599	0.800938	0.955766	1	D15_MPSIIIA
Antifolate resistance	3	Down	0.752972	0.800938	1	1	D15_MPSIIIA
Diabetic cardiomyopathy	6	Up	0.754714	0.800938	0.443985	1	D15_MPSIIIA
Phenylalanine, tyrosine and tryptophan biosynthesis	5	Up	0.754982	0.800938	1	1	D15_MPSIIIA
Microbial metabolism in diverse environments	54	Down	0.800908	0.842334	5.22965e-12	2.12672e-10	D15_MPSIIIA
Biosynthesis of nucleotide sugars	7	Down	0.826311	0.861623	0.245635	1	D15_MPSIIIA
Toluene degradation	3	Up	0.885682	0.915706	1	1	D15_MPSIIIA
Glycolysis / Gluconeogenesis	5	Down	0.899913	0.9226	0.791294	1	D15_MPSIIIA
Metabolic pathways	131	Up	0.914557	0.929799	6.97415e-20	8.50846e-18	D15_MPSIIIA
Biosynthesis of various plant secondary metabolites	4	Up	0.952484	0.960355	1	1	D15_MPSIIIA
Valine, leucine and isoleucine biosynthesis	6	Up	0.972505	0.972505	1	1	D15_MPSIIIA

## Sheet: D42_MPSIIIC
kegg_pathway_name	gs_size	Direction	PValue	FDR	PValue.Mixed	FDR.Mixed	coef
Toluene degradation	3	Down	0.0027384	0.177074	1	1	D42_MPSIIIC
Steroid biosynthesis	3	Down	0.00290286	0.177074	1	1	D42_MPSIIIC
Degradation of aromatic compounds	7	Down	0.0073334	0.250942	0.995652	1	D42_MPSIIIC
Ascorbate and aldarate metabolism	6	Down	0.0112139	0.250942	0.966681	1	D42_MPSIIIC
Glyoxylate and dicarboxylate metabolism	12	Down	0.0154212	0.250942	0.506117	1	D42_MPSIIIC
Benzoate degradation	6	Down	0.0159368	0.250942	1	1	D42_MPSIIIC
Pantothenate and CoA biosynthesis	6	Down	0.0162237	0.250942	0.845879	1	D42_MPSIIIC
C5-Branched dibasic acid metabolism	6	Down	0.0164552	0.250942	0.892271	1	D42_MPSIIIC
Microbial metabolism in diverse environments	54	Down	0.0222051	0.301002	4.79661e-05	0.00292593	D42_MPSIIIC
Vancomycin resistance	3	Down	0.0267457	0.304197	1	1	D42_MPSIIIC
Galactose metabolism	8	Down	0.0274276	0.304197	0.914759	1	D42_MPSIIIC
Biosynthesis of alkaloids derived from terpenoid and polyketide	10	Down	0.0384801	0.341462	0.637067	1	D42_MPSIIIC
Lysine biosynthesis	4	Up	0.0388706	0.341462	1	1	D42_MPSIIIC
Biosynthesis of phenylpropanoids	13	Down	0.0391841	0.341462	0.602558	1	D42_MPSIIIC
Retrograde endocannabinoid signaling	5	Down	0.0433786	0.352813	1	1	D42_MPSIIIC
cAMP signaling pathway	6	Down	0.0484463	0.369403	1	1	D42_MPSIIIC
Citrate cycle (TCA cycle)	7	Down	0.0606567	0.435301	0.762334	1	D42_MPSIIIC
Cyanoamino acid metabolism	6	Down	0.0645863	0.437752	0.952457	1	D42_MPSIIIC
Alcoholism	3	Down	0.0695672	0.446695	1	1	D42_MPSIIIC
Synaptic vesicle cycle	4	Down	0.0760446	0.463872	1	1	D42_MPSIIIC
Metabolic pathways	131	Down	0.088589	0.467031	1.61614e-05	0.00197169	D42_MPSIIIC
2-Oxocarboxylic acid metabolism	16	Down	0.0916051	0.467031	0.431328	1	D42_MPSIIIC
ABC transporters	31	Down	0.0978847	0.467031	0.202255	1	D42_MPSIIIC
Aminobenzoate degradation	7	Down	0.101456	0.467031	0.999975	1	D42_MPSIIIC
Cysteine and methionine metabolism	11	Down	0.103826	0.467031	0.936736	1	D42_MPSIIIC
Neuroactive ligand signaling	6	Down	0.105197	0.467031	1	1	D42_MPSIIIC
Mineral absorption	9	Down	0.112016	0.467031	0.756215	1	D42_MPSIIIC
Nucleotide metabolism	15	Down	0.114311	0.467031	0.362781	1	D42_MPSIIIC
Biosynthesis of secondary metabolites	64	Down	0.120684	0.467031	0.000197396	0.00802742	D42_MPSIIIC
Phosphotransferase system (PTS)	9	Down	0.123314	0.467031	0.991324	1	D42_MPSIIIC
Thiamine metabolism	3	Down	0.123523	0.467031	1	1	D42_MPSIIIC
Efferocytosis	6	Down	0.127508	0.467031	1	1	D42_MPSIIIC
Fatty acid degradation	3	Down	0.131531	0.467031	1	1	D42_MPSIIIC
Folate transport and metabolism	3	Down	0.137201	0.467031	1	1	D42_MPSIIIC
Purine metabolism	16	Down	0.140853	0.467031	0.297669	1	D42_MPSIIIC
Biosynthesis of alkaloids derived from histidine and purine	12	Down	0.141667	0.467031	0.604108	1	D42_MPSIIIC
Pyrimidine metabolism	9	Down	0.148014	0.467031	0.759309	1	D42_MPSIIIC
Styrene degradation	5	Down	0.148287	0.467031	1	1	D42_MPSIIIC
Biosynthesis of various alkaloids	4	Down	0.149297	0.467031	1	1	D42_MPSIIIC
Inositol phosphate metabolism	4	Down	0.164201	0.480757	0.993015	1	D42_MPSIIIC
Biosynthesis of plant hormones	13	Down	0.166525	0.480757	0.604178	1	D42_MPSIIIC
Alanine, aspartate and glutamate metabolism	10	Down	0.167586	0.480757	0.901516	1	D42_MPSIIIC
Aminoacyl-tRNA biosynthesis	13	Down	0.173966	0.480757	0.736604	1	D42_MPSIIIC
Central carbon metabolism in cancer	19	Down	0.178346	0.480757	0.757891	1	D42_MPSIIIC
Biosynthesis of terpenoids and steroids	10	Down	0.18751	0.480757	0.697843	1	D42_MPSIIIC
GABAergic synapse	4	Down	0.192791	0.480757	1	1	D42_MPSIIIC
Biosynthesis of plant secondary metabolites	36	Down	0.194136	0.480757	0.0544098	1	D42_MPSIIIC
Biosynthesis of alkaloids derived from shikimate pathway	15	Down	0.195683	0.480757	0.422566	1	D42_MPSIIIC
Pathways in cancer	3	Down	0.203639	0.480757	1	1	D42_MPSIIIC
Morphine addiction	5	Down	0.207582	0.480757	1	1	D42_MPSIIIC
Aldosterone synthesis and secretion	3	Down	0.21555	0.480757	1	1	D42_MPSIIIC
Cortisol synthesis and secretion	3	Down	0.21555	0.480757	1	1	D42_MPSIIIC
Cushing syndrome	3	Down	0.21555	0.480757	1	1	D42_MPSIIIC
Parkinson disease	4	Down	0.215768	0.480757	1	1	D42_MPSIIIC
Taurine and hypotaurine metabolism	6	Down	0.216735	0.480757	0.93612	1	D42_MPSIIIC
Lipoic acid metabolism	6	Down	0.223199	0.483091	1	1	D42_MPSIIIC
Other carbon fixation pathways	8	Down	0.225707	0.483091	0.680394	1	D42_MPSIIIC
HIF-1 signaling pathway	3	Down	0.234307	0.492852	1	1	D42_MPSIIIC
Biosynthesis of nucleotide sugars	7	Down	0.24554	0.507726	0.92273	1	D42_MPSIIIC
Regulation of lipolysis in adipocytes	4	Down	0.259463	0.526132	1	1	D42_MPSIIIC
Diabetic cardiomyopathy	6	Down	0.265318	0.526132	0.992532	1	D42_MPSIIIC
D-Amino acid metabolism	16	Down	0.267378	0.526132	0.845981	1	D42_MPSIIIC
Fructose and mannose metabolism	8	Down	0.275729	0.530592	0.993047	1	D42_MPSIIIC
Antifolate resistance	3	Down	0.278695	0.530592	1	1	D42_MPSIIIC
Sulfur cycle	3	Down	0.282693	0.530592	1	1	D42_MPSIIIC
Tropane, piperidine and pyridine alkaloid biosynthesis	7	Up	0.294143	0.543719	1	1	D42_MPSIIIC
Proximal tubule bicarbonate reclamation	3	Down	0.304083	0.553704	1	1	D42_MPSIIIC
Pyruvate metabolism	4	Down	0.314961	0.565077	1	1	D42_MPSIIIC
Carbon fixation by Calvin cycle	8	Down	0.324699	0.574106	0.995541	1	D42_MPSIIIC
Pentose and glucuronate interconversions	10	Down	0.332247	0.579059	0.995231	1	D42_MPSIIIC
Zeatin biosynthesis	3	Down	0.343927	0.590974	1	1	D42_MPSIIIC
Glucosinolate biosynthesis	6	Down	0.370826	0.613238	1	1	D42_MPSIIIC
Vitamin B6 metabolism	3	Down	0.37387	0.613238	1	1	D42_MPSIIIC
Protein digestion and absorption	16	Down	0.375225	0.613238	0.637536	1	D42_MPSIIIC
Glycerophospholipid metabolism	5	Down	0.376991	0.613238	0.995626	1	D42_MPSIIIC
Butanoate metabolism	6	Down	0.395792	0.634275	1	1	D42_MPSIIIC
Biosynthesis of various plant secondary metabolites	4	Down	0.400321	0.634275	1	1	D42_MPSIIIC
Pentose phosphate pathway	8	Down	0.413219	0.640971	1	1	D42_MPSIIIC
Bile secretion	7	Down	0.415055	0.640971	0.996725	1	D42_MPSIIIC
Glycolysis / Gluconeogenesis	5	Down	0.438872	0.66928	1	1	D42_MPSIIIC
Insulin resistance	4	Down	0.447111	0.673427	0.998338	1	D42_MPSIIIC
Biosynthesis of various other secondary metabolites	9	Down	0.469904	0.693077	0.997362	1	D42_MPSIIIC
Sulfur metabolism	6	Up	0.486866	0.693077	0.982307	1	D42_MPSIIIC
Insulin secretion	3	Down	0.489297	0.693077	1	1	D42_MPSIIIC
Taste transduction	5	Down	0.489323	0.693077	1	1	D42_MPSIIIC
Glutathione metabolism	7	Down	0.491758	0.693077	0.999971	1	D42_MPSIIIC
Starch and sucrose metabolism	5	Down	0.494244	0.693077	0.996051	1	D42_MPSIIIC
Biosynthesis of amino acids	32	Down	0.513951	0.712523	0.620961	1	D42_MPSIIIC
Amino sugar and nucleotide sugar metabolism	6	Up	0.536334	0.735199	0.994508	1	D42_MPSIIIC
Biosynthesis of cofactors	28	Down	0.545567	0.735781	0.744259	1	D42_MPSIIIC
One carbon pool by folate	8	Down	0.54882	0.735781	0.999932	1	D42_MPSIIIC
Glycerolipid metabolism	4	Down	0.561782	0.744971	0.999233	1	D42_MPSIIIC
beta-Alanine metabolism	6	Down	0.5749	0.74913	0.943198	1	D42_MPSIIIC
Two-component system	7	Down	0.5789	0.74913	1	1	D42_MPSIIIC
Nicotinate and nicotinamide metabolism	7	Down	0.587189	0.74913	1	1	D42_MPSIIIC
Tyrosine metabolism	9	Down	0.594594	0.74913	0.999977	1	D42_MPSIIIC
Lysine degradation	10	Down	0.598929	0.74913	0.999198	1	D42_MPSIIIC
Arginine and proline metabolism	9	Down	0.60176	0.74913	1	1	D42_MPSIIIC
Phosphonate and phosphinate metabolism	3	Down	0.621465	0.756924	1	1	D42_MPSIIIC
Carbon metabolism	19	Down	0.624192	0.756924	0.938625	1	D42_MPSIIIC
Phenylalanine, tyrosine and tryptophan biosynthesis	5	Down	0.626634	0.756924	1	1	D42_MPSIIIC
Biosynthesis of alkaloids derived from ornithine, lysine and nicotinic acid	16	Down	0.636989	0.761888	0.636594	1	D42_MPSIIIC
Arginine biosynthesis	5	Down	0.655912	0.776905	1	1	D42_MPSIIIC
Vitamin digestion and absorption	3	Up	0.673049	0.789538	1	1	D42_MPSIIIC
Primary bile acid biosynthesis	3	Down	0.68092	0.791165	1	1	D42_MPSIIIC
Glucagon signaling pathway	9	Down	0.698851	0.79705	1	1	D42_MPSIIIC
Fatty acid biosynthesis	6	Down	0.699052	0.79705	0.977724	1	D42_MPSIIIC
Valine, leucine and isoleucine biosynthesis	6	Down	0.714431	0.807042	1	1	D42_MPSIIIC
cGMP-PKG signaling pathway	3	Down	0.741681	0.822591	1	1	D42_MPSIIIC
Renin secretion	3	Down	0.741681	0.822591	1	1	D42_MPSIIIC
Monobactam biosynthesis	3	Up	0.753982	0.824027	1	1	D42_MPSIIIC
Tryptophan metabolism	4	Down	0.756484	0.824027	1	1	D42_MPSIIIC
Neuroactive ligand-receptor interaction	9	Down	0.813604	0.858449	0.993332	1	D42_MPSIIIC
Biosynthesis of various siderophores	8	Up	0.814353	0.858449	1	1	D42_MPSIIIC
Propanoate metabolism	6	Down	0.819385	0.858449	1	1	D42_MPSIIIC
Valine, leucine and isoleucine degradation	6	Down	0.823188	0.858449	1	1	D42_MPSIIIC
Methane metabolism	8	Up	0.823267	0.858449	1	1	D42_MPSIIIC
Glycine, serine and threonine metabolism	12	Up	0.854722	0.883696	0.998241	1	D42_MPSIIIC
Biosynthesis of various antibiotics	9	Down	0.862526	0.884271	0.999998	1	D42_MPSIIIC
Thyroid hormone synthesis	4	Down	0.926625	0.942069	1	1	D42_MPSIIIC
Phenylalanine metabolism	5	Down	0.970849	0.978872	1	1	D42_MPSIIIC
AMPK signaling pathway	3	Up	0.985475	0.985475	1	1	D42_MPSIIIC

## Sheet: D42_MPSIIIA
kegg_pathway_name	gs_size	Direction	PValue	FDR	PValue.Mixed	FDR.Mixed	coef
Pyrimidine metabolism	9	Up	3.52999e-09	4.30658e-07	0.129685	1	D42_MPSIIIA
Nucleotide metabolism	15	Up	6.89822e-08	4.20792e-06	0.00846876	0.147598	D42_MPSIIIA
Ascorbate and aldarate metabolism	6	Down	1.07506e-05	0.000437191	0.849179	1	D42_MPSIIIA
Glycine, serine and threonine metabolism	12	Up	2.92551e-05	0.000885026	0.0458792	0.508842	D42_MPSIIIA
Purine metabolism	16	Up	3.62715e-05	0.000885026	0.0389038	0.474627	D42_MPSIIIA
Vancomycin resistance	3	Up	0.000443136	0.00901043	0.839096	1	D42_MPSIIIA
Aminobenzoate degradation	7	Down	0.000660152	0.0115055	0.916376	1	D42_MPSIIIA
beta-Alanine metabolism	6	Up	0.00078424	0.0119597	0.849107	1	D42_MPSIIIA
Pentose phosphate pathway	8	Down	0.00121865	0.0164029	0.938908	1	D42_MPSIIIA
Biosynthesis of phenylpropanoids	13	Down	0.0013445	0.0164029	0.591012	1	D42_MPSIIIA
Valine, leucine and isoleucine degradation	6	Up	0.00448657	0.0497602	1	1	D42_MPSIIIA
Tryptophan metabolism	4	Down	0.00501597	0.0506392	0.997715	1	D42_MPSIIIA
One carbon pool by folate	8	Up	0.00539598	0.0506392	0.586367	1	D42_MPSIIIA
Benzoate degradation	6	Down	0.00630029	0.0549026	1	1	D42_MPSIIIA
Biosynthesis of terpenoids and steroids	10	Down	0.00726427	0.0590827	0.573202	1	D42_MPSIIIA
Citrate cycle (TCA cycle)	7	Down	0.00899747	0.066545	0.823785	1	D42_MPSIIIA
Inositol phosphate metabolism	4	Down	0.00999266	0.066545	0.965218	1	D42_MPSIIIA
Cysteine and methionine metabolism	11	Up	0.0102215	0.066545	0.0140464	0.214208	D42_MPSIIIA
ABC transporters	31	Up	0.0107471	0.066545	0.000514634	0.0125571	D42_MPSIIIA
Biosynthesis of alkaloids derived from terpenoid and polyketide	10	Down	0.0110251	0.066545	0.715237	1	D42_MPSIIIA
Glycolysis / Gluconeogenesis	5	Down	0.0118097	0.066545	1	1	D42_MPSIIIA
Biosynthesis of alkaloids derived from histidine and purine	12	Down	0.0124593	0.066545	0.568567	1	D42_MPSIIIA
Biosynthesis of alkaloids derived from shikimate pathway	15	Down	0.0125454	0.066545	0.473976	1	D42_MPSIIIA
Phosphonate and phosphinate metabolism	3	Up	0.0132084	0.0671427	1	1	D42_MPSIIIA
Fatty acid degradation	3	Down	0.0141831	0.0692138	1	1	D42_MPSIIIA
Sulfur metabolism	6	Up	0.0196858	0.090557	0.581489	1	D42_MPSIIIA
Thiamine metabolism	3	Up	0.0203466	0.090557	1	1	D42_MPSIIIA
Valine, leucine and isoleucine biosynthesis	6	Up	0.0207836	0.090557	0.992116	1	D42_MPSIIIA
Mineral absorption	9	Up	0.0225	0.092884	0.572529	1	D42_MPSIIIA
Biosynthesis of plant hormones	13	Down	0.0228403	0.092884	0.605008	1	D42_MPSIIIA
Phenylalanine, tyrosine and tryptophan biosynthesis	5	Down	0.0268476	0.105658	1	1	D42_MPSIIIA
Pantothenate and CoA biosynthesis	6	Up	0.0327766	0.124961	0.848471	1	D42_MPSIIIA
Glucagon signaling pathway	9	Down	0.0357139	0.132033	0.87612	1	D42_MPSIIIA
Other carbon fixation pathways	8	Down	0.0391845	0.140603	0.78542	1	D42_MPSIIIA
Glyoxylate and dicarboxylate metabolism	12	Down	0.0404741	0.141081	0.476352	1	D42_MPSIIIA
Antifolate resistance	3	Down	0.0479273	0.162328	1	1	D42_MPSIIIA
Fructose and mannose metabolism	8	Down	0.0492306	0.162328	0.677282	1	D42_MPSIIIA
Monobactam biosynthesis	3	Up	0.0528244	0.169594	1	1	D42_MPSIIIA
Sulfur cycle	3	Up	0.0560847	0.175445	1	1	D42_MPSIIIA
Glutathione metabolism	7	Up	0.0603954	0.184206	0.934035	1	D42_MPSIIIA
Biosynthesis of nucleotide sugars	7	Down	0.0630111	0.185069	0.669516	1	D42_MPSIIIA
Lipoic acid metabolism	6	Up	0.0648243	0.185069	0.987436	1	D42_MPSIIIA
Aminoacyl-tRNA biosynthesis	13	Up	0.0652293	0.185069	0.561833	1	D42_MPSIIIA
Lysine biosynthesis	4	Up	0.069567	0.19289	0.696565	1	D42_MPSIIIA
Taurine and hypotaurine metabolism	6	Up	0.0730001	0.197911	0.915299	1	D42_MPSIIIA
Regulation of lipolysis in adipocytes	4	Up	0.0752924	0.199689	0.998861	1	D42_MPSIIIA
Neuroactive ligand signaling	6	Up	0.0883254	0.227011	0.863311	1	D42_MPSIIIA
Cyanoamino acid metabolism	6	Up	0.0926203	0.227011	0.924176	1	D42_MPSIIIA
D-Amino acid metabolism	16	Up	0.0935976	0.227011	0.519606	1	D42_MPSIIIA
Propanoate metabolism	6	Up	0.0950661	0.227011	0.990984	1	D42_MPSIIIA
Vitamin digestion and absorption	3	Down	0.096023	0.227011	1	1	D42_MPSIIIA
Starch and sucrose metabolism	5	Down	0.0967589	0.227011	0.68616	1	D42_MPSIIIA
Zeatin biosynthesis	3	Down	0.107621	0.243971	0.91573	1	D42_MPSIIIA
Toluene degradation	3	Down	0.107987	0.243971	1	1	D42_MPSIIIA
Tyrosine metabolism	9	Down	0.122973	0.272777	0.994032	1	D42_MPSIIIA
Biosynthesis of cofactors	28	Down	0.157121	0.342298	0.0176267	0.238939	D42_MPSIIIA
Protein digestion and absorption	16	Up	0.190149	0.38965	0.383124	1	D42_MPSIIIA
cGMP-PKG signaling pathway	3	Up	0.190768	0.38965	1	1	D42_MPSIIIA
Renin secretion	3	Up	0.190768	0.38965	1	1	D42_MPSIIIA
GABAergic synapse	4	Up	0.193616	0.38965	1	1	D42_MPSIIIA
Neuroactive ligand-receptor interaction	9	Up	0.194825	0.38965	0.72801	1	D42_MPSIIIA
Butanoate metabolism	6	Up	0.202701	0.3951	1	1	D42_MPSIIIA
Arginine biosynthesis	5	Up	0.204027	0.3951	1	1	D42_MPSIIIA
Primary bile acid biosynthesis	3	Up	0.210043	0.399581	1	1	D42_MPSIIIA
Glycerophospholipid metabolism	5	Down	0.212892	0.399581	0.998022	1	D42_MPSIIIA
AMPK signaling pathway	3	Down	0.221215	0.408912	1	1	D42_MPSIIIA
Biosynthesis of various antibiotics	9	Down	0.225475	0.410567	0.984283	1	D42_MPSIIIA
Nicotinate and nicotinamide metabolism	7	Up	0.234496	0.420697	1	1	D42_MPSIIIA
Arginine and proline metabolism	9	Up	0.237935	0.420697	1	1	D42_MPSIIIA
Aldosterone synthesis and secretion	3	Down	0.25834	0.437743	1	1	D42_MPSIIIA
Cortisol synthesis and secretion	3	Down	0.25834	0.437743	1	1	D42_MPSIIIA
Cushing syndrome	3	Down	0.25834	0.437743	1	1	D42_MPSIIIA
Glycerolipid metabolism	4	Down	0.264563	0.44021	0.993577	1	D42_MPSIIIA
Methane metabolism	8	Down	0.267012	0.44021	0.936234	1	D42_MPSIIIA
Alcoholism	3	Up	0.27301	0.444097	1	1	D42_MPSIIIA
Phosphotransferase system (PTS)	9	Down	0.279435	0.448567	0.566986	1	D42_MPSIIIA
Thyroid hormone synthesis	4	Down	0.291671	0.462128	0.990564	1	D42_MPSIIIA
Insulin secretion	3	Down	0.296155	0.463217	1	1	D42_MPSIIIA
Degradation of aromatic compounds	7	Down	0.310218	0.479071	1	1	D42_MPSIIIA
Steroid biosynthesis	3	Up	0.317622	0.479307	1	1	D42_MPSIIIA
Fatty acid biosynthesis	6	Down	0.318228	0.479307	0.885198	1	D42_MPSIIIA
Biosynthesis of alkaloids derived from ornithine, lysine and nicotinic acid	16	Down	0.344467	0.5125	0.528576	1	D42_MPSIIIA
Tropane, piperidine and pyridine alkaloid biosynthesis	7	Up	0.361031	0.530673	0.999964	1	D42_MPSIIIA
Amino sugar and nucleotide sugar metabolism	6	Down	0.373193	0.542019	0.853435	1	D42_MPSIIIA
Alanine, aspartate and glutamate metabolism	10	Up	0.378972	0.543936	0.684839	1	D42_MPSIIIA
Carbon metabolism	19	Down	0.38402	0.544772	0.124901	1	D42_MPSIIIA
Morphine addiction	5	Up	0.401475	0.562988	0.994535	1	D42_MPSIIIA
Microbial metabolism in diverse environments	54	Down	0.425679	0.579924	1.3386e-10	5.44364e-09	D42_MPSIIIA
Biosynthesis of amino acids	32	Up	0.425822	0.579924	0.000158201	0.00482514	D42_MPSIIIA
Folate transport and metabolism	3	Down	0.431552	0.579924	1	1	D42_MPSIIIA
Synaptic vesicle cycle	4	Up	0.432566	0.579924	0.955007	1	D42_MPSIIIA
Biosynthesis of various siderophores	8	Down	0.437479	0.580135	0.999851	1	D42_MPSIIIA
Two-component system	7	Down	0.47439	0.622318	0.978084	1	D42_MPSIIIA
Biosynthesis of various plant secondary metabolites	4	Down	0.489166	0.634874	1	1	D42_MPSIIIA
Styrene degradation	5	Down	0.502536	0.645362	1	1	D42_MPSIIIA
Vitamin B6 metabolism	3	Up	0.51478	0.654199	1	1	D42_MPSIIIA
Efferocytosis	6	Down	0.522763	0.657495	1	1	D42_MPSIIIA
Biosynthesis of secondary metabolites	64	Down	0.561546	0.694534	1.72766e-13	1.05387e-11	D42_MPSIIIA
Carbon fixation by Calvin cycle	8	Down	0.563598	0.694534	0.936431	1	D42_MPSIIIA
Pyruvate metabolism	4	Down	0.614448	0.746637	1	1	D42_MPSIIIA
Galactose metabolism	8	Up	0.618117	0.746637	0.604522	1	D42_MPSIIIA
Taste transduction	5	Up	0.661416	0.791106	0.870272	1	D42_MPSIIIA
C5-Branched dibasic acid metabolism	6	Down	0.683065	0.807764	0.964801	1	D42_MPSIIIA
Biosynthesis of various alkaloids	4	Down	0.688585	0.807764	1	1	D42_MPSIIIA
2-Oxocarboxylic acid metabolism	16	Down	0.697835	0.810818	0.356057	1	D42_MPSIIIA
Biosynthesis of various other secondary metabolites	9	Down	0.722253	0.829806	0.920469	1	D42_MPSIIIA
Diabetic cardiomyopathy	6	Down	0.72778	0.829806	0.765371	1	D42_MPSIIIA
cAMP signaling pathway	6	Up	0.754924	0.852784	0.994876	1	D42_MPSIIIA
Insulin resistance	4	Up	0.766341	0.857739	0.874195	1	D42_MPSIIIA
Proximal tubule bicarbonate reclamation	3	Up	0.799152	0.886332	1	1	D42_MPSIIIA
Parkinson disease	4	Up	0.811661	0.892096	0.996851	1	D42_MPSIIIA
Glucosinolate biosynthesis	6	Up	0.822537	0.893518	1	1	D42_MPSIIIA
Phenylalanine metabolism	5	Up	0.83569	0.893518	0.999669	1	D42_MPSIIIA
Lysine degradation	10	Down	0.839305	0.893518	0.534866	1	D42_MPSIIIA
Pathways in cancer	3	Up	0.842251	0.893518	1	1	D42_MPSIIIA
Central carbon metabolism in cancer	19	Up	0.851591	0.895639	0.227928	1	D42_MPSIIIA
Pentose and glucuronate interconversions	10	Down	0.864862	0.901822	0.996303	1	D42_MPSIIIA
Bile secretion	7	Down	0.878632	0.908417	0.999982	1	D42_MPSIIIA
Retrograde endocannabinoid signaling	5	Down	0.901609	0.924339	1	1	D42_MPSIIIA
Biosynthesis of plant secondary metabolites	36	Up	0.926113	0.940881	0.00325939	0.0662744	D42_MPSIIIA
HIF-1 signaling pathway	3	Up	0.933169	0.940881	1	1	D42_MPSIIIA
Metabolic pathways	131	Down	0.960863	0.960863	9.21881e-17	1.12469e-14	D42_MPSIIIA
